# Supplementary material for: (E)-2-[4-(Di­ethyl­amino)­styr­yl]-1-methyl­quinolinium 4-fluoro­benzene­sulfonate monohydrate
Source: Acta Crystallogr Sect E Struct Rep Online. 2013 Sep 7;69(Pt 10):o1510–1. doi: 10.1107/S1600536813023532 (PMC3790381; doi:10.1107/S1600536813023532)
Supplement: Supplementary file 1 [file e-69-o1510-sup1.cif]

##############################################################################
#                                                                            #
# This CIF contains the data in a paper accepted for publication in          #
# Acta Crystallographica Section E. It conforms to the requirements of       #
# Notes for Authors for Acta Crystallographica Section E, and has been       #
# peer reviewed under the auspices of the IUCr Commission on Journals.       #
#                                                                            #
# Full details of the Crystallographic Information File format               #
# are given in the paper "The Crystallographic Information File (CIF):       #
# a New Standard Archive File for Crystallography" by S. R. Hall, F. H.      #
# Allen and I. D. Brown [Acta Cryst. (1991), A47, 655-685].                  #
#                                                                            #
# The current version of the core CIF dictionary is obtainable from          #
# ftp://ftp.iucr.org/pub/cif_core.dic.                                       #
#                                                                            #
# Software is freely available for graphical display of the structure(s)     #
# in this CIF. For information consult the CIF software page                 #
# http://www.iucr.org/resources/cif/software.                                #
#                                                                            #
# This file may be used for bona fide research purposes within the           #
# scientific community so long as proper attribution is given to the journal # 
# article from which it was obtained.                                        #
#                                                                            #
##############################################################################
data_global
_audit_creation_method     'form.cif (version 2.0)'
_journal_data_validation_number     ?
_journal_date_recd_electronic     2013-08-07
_journal_date_accepted     2013-08-21
_journal_name_full     'Acta Crystallographica, Section E'
_journal_year     2013
_journal_volume     69
_journal_issue     10
_journal_page_first     o1510
_journal_page_last     o1511
_journal_paper_category     QO
_journal_paper_doi     10.1107/S1600536813023532
_journal_coeditor_code     LH5643
_publ_contact_author_name     'Prof. Fun Hoong-Kun'
_publ_contact_author_address
;
      X-ray Crystallography Unit
      School of Physics
      Universiti Sains Malaysia
      11800 USM, Penang
      Malaysia
;
_publ_contact_author_email     'hkfun@usm.my'
_publ_contact_author_fax     '6 04 6579150'
_publ_contact_author_phone     '6 04 6533652'
_publ_section_title
;
(<i>E</i>)-2-[4-(Diethylamino)styryl]-1-methylquinolinium
4-fluorobenzenesulfonate monohydrate
;
loop_
    _publ_author_name
    _publ_author_footnote
    _publ_author_address
    'Hoong-Kun Fun'
;
      Thomson Reuters ResearcherID: A-3561-2009.
;
;     X-ray Crystallography Unit
      School of Physics
      Universiti Sains Malaysia
      11800 USM, Penang
      Malaysia
      Department of Pharmaceutical Chemistry
      College of Pharmacy
      King Saud University
      PO Box 2457
      Riyadh 11451
      Saudi Arabia
;
    'Narissara Kaewmanee' ?
;     Department of Chemistry
      Faculty of Science
      Prince of Songkla University
      Hat-Yai, Songkhla 90112
      Thailand
;
    'Kullapa Chanawanno' ?
;     Department of Chemistry
      Faculty of Science
      Prince of Songkla University
      Hat-Yai, Songkhla 90112
      Thailand
;
    'Nawong Boonnak' ?
;     Faculty of Traditional Thai Medicine
      Prince of Songkla University
      Hat-Yai, Songkhla 90112
      Thailand
;
    'Suchada Chantrapromma'
;
      Additional correspondence author, e-mail: suchada.c@psu.ac.th.
      Thomson Reuters ResearcherID: A-5085-2009.
;
;     Department of Chemistry
      Faculty of Science
      Prince of Songkla University
      Hat-Yai, Songkhla 90112
      Thailand
;
data_I
_audit_creation_method     SHELXL-97
_chemical_name_systematic
;
(<i>E</i>)-2-[4-(Diethylamino)styryl]-1-methylquinolinium
4-fluorobenzenesulfonate monohydrate
;
_chemical_name_common
;
;
_chemical_formula_moiety     'C22 H25 N2 +, C6 H4 F O3 S -, H2 O'
_chemical_formula_sum     'C28 H31 F N2 O4 S'
_chemical_formula_iupac     'C22 H25 N2 +, C6 H4 F O3 S -, H2 O'
_chemical_formula_weight     510.62
_chemical_melting_point     ?
_chemical_melting_point_gt     503
_chemical_melting_point_lt     505
_symmetry_cell_setting     monoclinic
_symmetry_space_group_name_H-M     'P 21/c'
_symmetry_space_group_name_Hall     '-P 2ybc'
loop_
    _symmetry_equiv_pos_as_xyz
    'x, y, z'
    '-x, y+1/2, -z+1/2'
    '-x, -y, -z'
    'x, -y-1/2, z-1/2'
_cell_length_a     13.366(2)
_cell_length_b     10.2326(17)
_cell_length_c     19.891(3)
_cell_angle_alpha     90.00
_cell_angle_beta     113.004(8)
_cell_angle_gamma     90.00
_cell_volume     2504.1(7)
_cell_formula_units_Z     4
_cell_measurement_reflns_used     4396
_cell_measurement_theta_min     1.66
_cell_measurement_theta_max     25.00
_cell_measurement_temperature     100
_exptl_crystal_description     Needle
_exptl_crystal_colour     Purple
_exptl_crystal_size_max     0.29
_exptl_crystal_size_mid     0.18
_exptl_crystal_size_min     0.10
_exptl_crystal_density_diffrn     1.354
_exptl_crystal_density_meas     ?
_exptl_crystal_density_method     'not measured'
_exptl_crystal_F_000     1080
_exptl_absorpt_coefficient_mu     0.175
_exptl_absorpt_correction_type     multi-scan
_exptl_absorpt_process_details     '(<i>SADABS</i>; Bruker, 2009)'
_exptl_absorpt_correction_T_min     0.9511
_exptl_absorpt_correction_T_max     0.9824
_exptl_special_details
;
The crystal was placed in the cold stream of an Oxford Cryosystems
Cobra open-flow nitrogen cryostat (Cosier & Glazer, 1986) operating
at 100.0 (1) K.
;
_diffrn_ambient_temperature     100
_diffrn_radiation_type     MoK\a
_diffrn_radiation_wavelength     0.71073
_diffrn_radiation_source     'fine-focus sealed tube'
_diffrn_radiation_monochromator     graphite
_diffrn_measurement_device_type
;
Bruker SMART APEXII DUO CCD area-detector
;
_diffrn_measurement_method     '\f and \w scans'
_diffrn_detector_area_resol_mean     ?
_diffrn_reflns_number     13569
_diffrn_reflns_av_R_equivalents     0.0384
_diffrn_reflns_av_sigmaI/netI     0.0428
_diffrn_reflns_theta_min     1.66
_diffrn_reflns_theta_max     25.00
_diffrn_reflns_theta_full     25.00
_diffrn_measured_fraction_theta_max     0.998
_diffrn_measured_fraction_theta_full     0.998
_diffrn_reflns_limit_h_min     -15
_diffrn_reflns_limit_h_max     15
_diffrn_reflns_limit_k_min     -12
_diffrn_reflns_limit_k_max     12
_diffrn_reflns_limit_l_min     -23
_diffrn_reflns_limit_l_max     23
_diffrn_standards_number     0
_diffrn_standards_interval_count     .
_diffrn_standards_interval_time     .
_diffrn_standards_decay_%     ?
_refine_special_details
;
 Refinement of F^2^ against ALL reflections.  The weighted R-factor wR and
 goodness of fit S are based on F^2^, conventional R-factors R are based
 on F, with F set to zero for negative F^2^. The threshold expression of
 F^2^ > 2sigma(F^2^) is used only for calculating R-factors(gt) etc. and is
 not relevant to the choice of reflections for refinement.  R-factors based
 on F^2^ are statistically about twice as large as those based on F, and R-
 factors based on ALL data will be even larger.
;
_reflns_number_total     4396
_reflns_number_gt     3379
_reflns_threshold_expression     I>2\s(I)
_refine_ls_structure_factor_coef     Fsqd
_refine_ls_matrix_type     full
_refine_ls_R_factor_all     0.0763
_refine_ls_R_factor_gt     0.0584
_refine_ls_wR_factor_gt     0.1569
_refine_ls_wR_factor_ref     0.1724
_refine_ls_goodness_of_fit_ref     1.043
_refine_ls_restrained_S_all     1.001
_refine_ls_number_reflns     4396
_refine_ls_number_parameters     427
_refine_ls_number_restraints     761
_refine_ls_hydrogen_treatment     constr
_refine_ls_weighting_scheme     calc
_refine_ls_weighting_details
         'calc w=1/[\s^2^(Fo^2^)+(0.0816P)^2^+2.6528P] where P=(Fo^2^+2Fc^2^)/3'
_atom_sites_solution_hydrogens     geom
_atom_sites_solution_primary     direct
_atom_sites_solution_secondary     difmap
_refine_ls_shift/su_max     0.001
_refine_ls_shift/su_mean     0.000
_refine_diff_density_max     0.736
_refine_diff_density_min     -0.479
_refine_ls_extinction_method     none
_refine_ls_extinction_coef     ?
loop_
    _atom_type_symbol
    _atom_type_description
    _atom_type_scat_dispersion_real
    _atom_type_scat_dispersion_imag
    _atom_type_scat_source
    'C' 'C' 0.0033 0.0016
                         'International Tables Vol C Tables 4.2.6.8 and 6.1.1.4'
    'H' 'H' 0.0000 0.0000
                         'International Tables Vol C Tables 4.2.6.8 and 6.1.1.4'
    'F' 'F' 0.0171 0.0103
                         'International Tables Vol C Tables 4.2.6.8 and 6.1.1.4'
    'N' 'N' 0.0061 0.0033
                         'International Tables Vol C Tables 4.2.6.8 and 6.1.1.4'
    'O' 'O' 0.0106 0.0060
                         'International Tables Vol C Tables 4.2.6.8 and 6.1.1.4'
    'S' 'S' 0.1246 0.1234
                         'International Tables Vol C Tables 4.2.6.8 and 6.1.1.4'
_computing_data_collection     '<i>APEX2</i> (Bruker, 2009)'
_computing_cell_refinement     '<i>SAINT</i> (Bruker, 2009)'
_computing_data_reduction     '<i>SAINT</i> (Bruker, 2009)'
_computing_structure_solution     '<i>SHELXTL</i> (Sheldrick, 2008)'
_computing_structure_refinement     '<i>SHELXTL</i> (Sheldrick, 2008)'
_computing_molecular_graphics     '<i>SHELXTL</i> (Sheldrick, 2008)'
_computing_publication_material
;
<i>SHELXTL</i> (Sheldrick, 2008), <i>PLATON</i> (Spek, 2009) and
<i>publCIF</i> (Westrip, 2010)
;
loop_
    _atom_site_type_symbol
    _atom_site_label
    _atom_site_fract_x
    _atom_site_fract_y
    _atom_site_fract_z
    _atom_site_U_iso_or_equiv
    _atom_site_adp_type
    _atom_site_calc_flag
    _atom_site_refinement_flags
    _atom_site_occupancy
    _atom_site_symmetry_multiplicity
    _atom_site_disorder_assembly
    _atom_site_disorder_group
    N N1A 0.5759(6) 0.6654(9) 1.0560(3) 0.0378(13) Uani d PDU 0.780(5) 1 A 1
    N N2A 0.0845(3) 1.3098(4) 0.89515(18) 0.0513(11) Uani d PDU 0.780(5) 1 A 1
    C C1A 0.6440(4) 0.5581(6) 1.0605(3) 0.0354(13) Uani d PDU 0.780(5) 1 A 1
    C C2A 0.6899(4) 0.4835(6) 1.1236(3) 0.0447(12) Uani d PDU 0.780(5) 1 A 1
    H H2AA 0.6767 0.5028 1.1651 0.054 Uiso calc PR 0.780(5) 1 A 1
    C C3A 0.7542(4) 0.3818(5) 1.1228(3) 0.0485(12) Uani d PDU 0.780(5) 1 A 1
    H H3AA 0.7859 0.3322 1.1650 0.058 Uiso calc PR 0.780(5) 1 A 1
    C C4A 0.7751(5) 0.3483(6) 1.0623(3) 0.0456(14) Uani d PDU 0.780(5) 1 A 1
    H H4AA 0.8211 0.2785 1.0651 0.055 Uiso calc PR 0.780(5) 1 A 1
    C C5A 0.7293(7) 0.4160(7) 0.9987(4) 0.0400(15) Uani d PDU 0.780(5) 1 A 1
    H H5AA 0.7423 0.3923 0.9577 0.048 Uiso calc PR 0.780(5) 1 A 1
    C C6A 0.6608(8) 0.5245(8) 0.9965(4) 0.0383(15) Uani d PDU 0.780(5) 1 A 1
    C C7A 0.6110(7) 0.5995(10) 0.9331(4) 0.0435(17) Uani d PDU 0.780(5) 1 A 1
    H H7AA 0.6240 0.5800 0.8915 0.052 Uiso calc PR 0.780(5) 1 A 1
    C C8A 0.5442(6) 0.7001(9) 0.9315(4) 0.0421(17) Uani d PDU 0.780(5) 1 A 1
    H H8AA 0.5116 0.7481 0.8888 0.050 Uiso calc PR 0.780(5) 1 A 1
    C C9A 0.5227(9) 0.7340(11) 0.9940(4) 0.0374(16) Uani d PDU 0.780(5) 1 A 1
    C C10A 0.4479(6) 0.8365(9) 0.9914(4) 0.0381(15) Uani d PDU 0.780(5) 1 A 1
    H H10A 0.4407 0.8582 1.0347 0.046 Uiso calc PR 0.780(5) 1 A 1
    C C11A 0.3881(6) 0.9027(7) 0.9316(4) 0.0352(15) Uani d PDU 0.780(5) 1 A 1
    H H11A 0.4013 0.8844 0.8900 0.042 Uiso calc PR 0.780(5) 1 A 1
    C C12A 0.3052(7) 0.9996(10) 0.9231(4) 0.0366(16) Uani d PDU 0.780(5) 1 A 1
    C C13A 0.2533(4) 1.0610(6) 0.8559(3) 0.0406(13) Uani d PDU 0.780(5) 1 A 1
    H H13A 0.2700 1.0352 0.8166 0.049 Uiso calc PR 0.780(5) 1 A 1
    C C14A 0.1781(4) 1.1590(5) 0.8458(2) 0.0449(11) Uani d PDU 0.780(5) 1 A 1
    H H14A 0.1442 1.1960 0.7997 0.054 Uiso calc PR 0.780(5) 1 A 1
    C C15A 0.1513(4) 1.2045(5) 0.9036(2) 0.0413(10) Uani d PDU 0.780(5) 1 A 1
    C C16A 0.2008(4) 1.1394(5) 0.9701(2) 0.0409(12) Uani d PDU 0.780(5) 1 A 1
    H H16A 0.1818 1.1613 1.0089 0.049 Uiso calc PR 0.780(5) 1 A 1
    C C17A 0.2768(5) 1.0439(6) 0.9792(3) 0.0415(15) Uani d PDU 0.780(5) 1 A 1
    H H17A 0.3111 1.0070 1.0252 0.050 Uiso calc PR 0.780(5) 1 A 1
    C C18A 0.0513(4) 1.3506(5) 0.9530(2) 0.0514(12) Uani d PDU 0.780(5) 1 A 1
    H H18A 0.0281 1.4410 0.9443 0.062 Uiso calc PR 0.780(5) 1 A 1
    H H18B 0.1146 1.3477 0.9987 0.062 Uiso calc PR 0.780(5) 1 A 1
    C C19A -0.0402(4) 1.2713(6) 0.9629(3) 0.0591(14) Uani d PDU 0.780(5) 1 A 1
    H H19A -0.0528 1.3046 1.0040 0.089 Uiso calc PR 0.780(5) 1 A 1
    H H19B -0.0191 1.1811 0.9712 0.089 Uiso calc PR 0.780(5) 1 A 1
    H H19C -0.1055 1.2787 0.9197 0.089 Uiso calc PR 0.780(5) 1 A 1
    C C20A 0.0338(4) 1.3769(5) 0.8250(3) 0.0540(12) Uani d PDU 0.780(5) 1 A 1
    H H20A 0.0871 1.3874 0.8034 0.065 Uiso calc PR 0.780(5) 1 A 1
    H H20B 0.0110 1.4634 0.8332 0.065 Uiso calc PR 0.780(5) 1 A 1
    C C21A -0.0621(4) 1.3048(6) 0.7728(3) 0.0648(14) Uani d PDU 0.780(5) 1 A 1
    H H21A -0.0821 1.3406 0.7247 0.097 Uiso calc PR 0.780(5) 1 A 1
    H H21B -0.1219 1.3132 0.7877 0.097 Uiso calc PR 0.780(5) 1 A 1
    H H21C -0.0440 1.2141 0.7723 0.097 Uiso calc PR 0.780(5) 1 A 1
    C C22A 0.5617(8) 0.7009(9) 1.1235(4) 0.060(2) Uani d PDU 0.780(5) 1 A 1
    H H22A 0.5413 0.7912 1.1213 0.089 Uiso calc PR 0.780(5) 1 A 1
    H H22B 0.6288 0.6872 1.1647 0.089 Uiso calc PR 0.780(5) 1 A 1
    H H22C 0.5059 0.6475 1.1283 0.089 Uiso calc PR 0.780(5) 1 A 1
    N N1B 0.558(3) 0.667(3) 1.0533(14) 0.045(5) Uiso d PDU 0.220(5) 1 A 2
    N N2B 0.0273(10) 1.2446(12) 0.8830(6) 0.043(3) Uiso d PDU 0.220(5) 1 A 2
    C C1B 0.6367(15) 0.5738(17) 1.0603(13) 0.036(4) Uiso d PDU 0.220(5) 1 A 2
    C C2B 0.7007(16) 0.5049(19) 1.1165(13) 0.059(5) Uiso d PDU 0.220(5) 1 A 2
    H H2BA 0.6885 0.5269 1.1580 0.070 Uiso calc PR 0.220(5) 1 A 2
    C C3B 0.7748(17) 0.417(2) 1.1319(12) 0.057(5) Uiso d PDU 0.220(5) 1 A 2
    H H3BA 0.8139 0.3838 1.1784 0.068 Uiso calc PR 0.220(5) 1 A 2
    C C4B 0.788(2) 0.376(3) 1.0676(13) 0.050(5) Uiso d PDU 0.220(5) 1 A 2
    H H4BA 0.8337 0.3064 1.0691 0.061 Uiso calc PR 0.220(5) 1 A 2
    C C5B 0.734(3) 0.440(3) 1.0039(14) 0.044(5) Uiso d PDU 0.220(5) 1 A 2
    H H5BA 0.7456 0.4151 0.9627 0.052 Uiso calc PR 0.220(5) 1 A 2
    C C6B 0.659(3) 0.544(4) 0.9966(14) 0.045(5) Uiso d PDU 0.220(5) 1 A 2
    C C7B 0.593(3) 0.597(3) 0.9290(14) 0.039(5) Uiso d PDU 0.220(5) 1 A 2
    H H7BA 0.5975 0.5658 0.8862 0.047 Uiso calc PR 0.220(5) 1 A 2
    C C8B 0.524(2) 0.694(3) 0.9271(14) 0.032(4) Uiso d PDU 0.220(5) 1 A 2
    H H8BA 0.4838 0.7343 0.8827 0.039 Uiso calc PR 0.220(5) 1 A 2
    C C9B 0.510(3) 0.737(4) 0.9909(14) 0.034(4) Uiso d PDU 0.220(5) 1 A 2
    C C10B 0.429(3) 0.834(3) 0.9861(16) 0.039(5) Uiso d PDU 0.220(5) 1 A 2
    H H10B 0.4187 0.8562 1.0281 0.047 Uiso calc PR 0.220(5) 1 A 2
    C C11B 0.370(2) 0.893(3) 0.9239(16) 0.036(5) Uiso d PDU 0.220(5) 1 A 2
    H H11B 0.3793 0.8681 0.8816 0.043 Uiso calc PR 0.220(5) 1 A 2
    C C12B 0.292(3) 0.994(4) 0.9199(14) 0.042(5) Uiso d PDU 0.220(5) 1 A 2
    C C13B 0.2278(17) 1.040(2) 0.8512(13) 0.049(5) Uiso d PDU 0.220(5) 1 A 2
    H H13B 0.2449 1.0157 0.8119 0.059 Uiso calc PR 0.220(5) 1 A 2
    C C14B 0.1405(13) 1.1185(17) 0.8385(9) 0.044(4) Uiso d PDU 0.220(5) 1 A 2
    H H14B 0.0969 1.1423 0.7908 0.052 Uiso calc PR 0.220(5) 1 A 2
    C C15B 0.1149(12) 1.1647(16) 0.8973(8) 0.044(4) Uiso d PDU 0.220(5) 1 A 2
    C C16B 0.1760(15) 1.108(2) 0.9659(10) 0.048(5) Uiso d PDU 0.220(5) 1 A 2
    H H16B 0.1602 1.1309 1.0058 0.057 Uiso calc PR 0.220(5) 1 A 2
    C C17B 0.2577(18) 1.020(2) 0.9755(13) 0.037(5) Uiso d PDU 0.220(5) 1 A 2
    H H17B 0.2903 0.9771 1.0201 0.044 Uiso calc PR 0.220(5) 1 A 2
    C C18B -0.014(2) 1.276(2) 0.9409(11) 0.085(6) Uiso d PDU 0.220(5) 1 A 2
    H H18C -0.0923 1.2803 0.9183 0.102 Uiso calc PR 0.220(5) 1 A 2
    H H18D 0.0053 1.2044 0.9754 0.102 Uiso calc PR 0.220(5) 1 A 2
    C C19B 0.0258(19) 1.399(2) 0.9825(12) 0.088(5) Uiso d PDU 0.220(5) 1 A 2
    H H19D -0.0351 1.4486 0.9823 0.132 Uiso calc PR 0.220(5) 1 A 2
    H H19E 0.0655 1.4485 0.9603 0.132 Uiso calc PR 0.220(5) 1 A 2
    H H19F 0.0725 1.3779 1.0319 0.132 Uiso calc PR 0.220(5) 1 A 2
    C C20B -0.0412(12) 1.2854(16) 0.8110(8) 0.046(4) Uiso d PDU 0.220(5) 1 A 2
    H H20C -0.1114 1.3058 0.8121 0.055 Uiso calc PR 0.220(5) 1 A 2
    H H20D -0.0519 1.2097 0.7796 0.055 Uiso calc PR 0.220(5) 1 A 2
    C C21B -0.012(2) 1.396(2) 0.7738(13) 0.088(5) Uiso d PDU 0.220(5) 1 A 2
    H H21D -0.0657 1.4033 0.7248 0.132 Uiso calc PR 0.220(5) 1 A 2
    H H21E 0.0578 1.3805 0.7727 0.132 Uiso calc PR 0.220(5) 1 A 2
    H H21F -0.0106 1.4753 0.7999 0.132 Uiso calc PR 0.220(5) 1 A 2
    C C22B 0.533(2) 0.695(3) 1.1170(15) 0.045(7) Uiso d PDU 0.220(5) 1 A 2
    H H22D 0.4567 0.7132 1.1016 0.067 Uiso calc PR 0.220(5) 1 A 2
    H H22E 0.5742 0.7695 1.1424 0.067 Uiso calc PR 0.220(5) 1 A 2
    H H22F 0.5516 0.6206 1.1489 0.067 Uiso calc PR 0.220(5) 1 A 2
    S S1 0.40215(6) 0.56285(7) 0.69386(4) 0.0354(2) Uani d . 1 1 . .
    F F1 0.04851(17) 0.1870(2) 0.64756(11) 0.0674(6) Uani d . 1 1 . .
    O O1 0.3504(2) 0.6701(2) 0.64418(12) 0.0549(6) Uani d . 1 1 . .
    O O2 0.48201(19) 0.4957(2) 0.67312(13) 0.0545(6) Uani d . 1 1 . .
    O O3 0.4401(2) 0.5969(2) 0.76877(12) 0.0552(6) Uani d . 1 1 . .
    C C23 0.2963(2) 0.4464(3) 0.67789(14) 0.0361(7) Uani d . 1 1 . .
    C C24 0.3173(3) 0.3131(3) 0.68582(14) 0.0379(7) Uani d . 1 1 . .
    H H24A 0.3879 0.2828 0.6983 0.045 Uiso calc R 1 1 . .
    C C25 0.2335(3) 0.2245(3) 0.67521(15) 0.0412(7) Uani d . 1 1 . .
    H H25A 0.2467 0.1351 0.6803 0.049 Uiso calc R 1 1 . .
    C C26 0.1313(3) 0.2732(4) 0.65717(17) 0.0481(8) Uani d . 1 1 . .
    C C27 0.1072(3) 0.4044(4) 0.6492(2) 0.0581(9) Uani d . 1 1 . .
    H H27A 0.0364 0.4336 0.6373 0.070 Uiso calc R 1 1 . .
    C C28 0.1900(3) 0.4909(4) 0.65940(18) 0.0499(8) Uani d . 1 1 . .
    H H28A 0.1753 0.5800 0.6539 0.060 Uiso calc R 1 1 . .
    O O1W 0.3226(2) 0.9163(3) 0.70409(15) 0.0648(7) Uani d . 1 1 . .
    H H1W1 0.3216 0.8340 0.6832 0.097 Uiso d R 1 1 . .
    H H2W1 0.3726 0.9220 0.7502 0.097 Uiso d R 1 1 . .
loop_
    _atom_site_aniso_label
    _atom_site_aniso_U_11
    _atom_site_aniso_U_22
    _atom_site_aniso_U_33
    _atom_site_aniso_U_12
    _atom_site_aniso_U_13
    _atom_site_aniso_U_23
    N1A 0.037(3) 0.053(2) 0.0248(17) -0.001(2) 0.0136(18) 0.0013(14)
    N2A 0.064(2) 0.056(2) 0.0405(18) 0.014(2) 0.0270(17) -0.0012(17)
    C1A 0.031(2) 0.042(3) 0.032(2) -0.0005(18) 0.0114(16) -0.0020(19)
    C2A 0.047(2) 0.059(3) 0.027(2) -0.003(2) 0.0137(17) 0.0107(19)
    C3A 0.046(3) 0.050(3) 0.041(2) -0.009(2) 0.008(2) 0.004(2)
    C4A 0.039(3) 0.040(3) 0.055(3) -0.007(2) 0.015(2) 0.001(2)
    C5A 0.036(2) 0.042(4) 0.047(3) -0.005(3) 0.0215(19) -0.007(2)
    C6A 0.036(2) 0.042(4) 0.035(2) -0.009(2) 0.0110(15) 0.002(2)
    C7A 0.044(4) 0.061(3) 0.034(2) -0.005(3) 0.024(2) -0.0020(19)
    C8A 0.037(4) 0.056(3) 0.035(2) 0.004(3) 0.016(2) 0.001(2)
    C9A 0.035(4) 0.043(3) 0.028(2) -0.008(2) 0.0059(19) 0.0067(17)
    C10A 0.036(3) 0.053(3) 0.029(2) -0.005(2) 0.017(2) -0.0057(18)
    C11A 0.039(3) 0.040(3) 0.030(2) -0.008(2) 0.018(2) -0.0060(19)
    C12A 0.040(3) 0.041(2) 0.030(2) -0.006(2) 0.0155(19) -0.0029(17)
    C13A 0.050(3) 0.046(3) 0.030(2) 0.007(3) 0.021(2) 0.0022(19)
    C14A 0.055(3) 0.053(3) 0.0305(19) 0.013(2) 0.0199(19) 0.0087(19)
    C15A 0.047(2) 0.044(2) 0.036(2) 0.002(2) 0.0196(18) -0.0002(18)
    C16A 0.044(3) 0.056(3) 0.0276(19) -0.005(2) 0.0191(18) -0.0061(19)
    C17A 0.039(3) 0.057(3) 0.0267(19) -0.004(3) 0.0111(19) 0.003(2)
    C18A 0.065(3) 0.051(3) 0.051(2) 0.013(2) 0.036(2) -0.009(2)
    C19A 0.042(2) 0.086(4) 0.050(3) 0.003(2) 0.019(2) -0.024(3)
    C20A 0.058(3) 0.047(3) 0.058(3) 0.005(2) 0.024(2) -0.003(2)
    C21A 0.063(3) 0.068(3) 0.062(3) 0.007(3) 0.023(3) 0.003(3)
    C22A 0.071(6) 0.082(4) 0.033(3) 0.020(5) 0.029(3) 0.006(3)
    S1 0.0494(4) 0.0337(4) 0.0266(3) -0.0060(3) 0.0186(3) 0.0029(3)
    F1 0.0611(12) 0.0785(15) 0.0584(12) -0.0244(11) 0.0188(10) 0.0086(11)
    O1 0.0774(16) 0.0423(13) 0.0472(13) -0.0046(12) 0.0268(12) 0.0079(11)
    O2 0.0652(15) 0.0529(14) 0.0595(14) -0.0084(12) 0.0398(12) -0.0089(12)
    O3 0.0698(15) 0.0590(15) 0.0406(12) -0.0161(12) 0.0254(11) -0.0065(11)
    C23 0.0494(17) 0.0384(16) 0.0223(12) -0.0012(14) 0.0160(12) 0.0002(12)
    C24 0.0490(17) 0.0416(17) 0.0255(13) 0.0001(14) 0.0172(12) 0.0020(12)
    C25 0.0591(19) 0.0381(16) 0.0292(14) -0.0028(15) 0.0202(13) 0.0047(13)
    C26 0.0504(19) 0.057(2) 0.0358(16) -0.0153(17) 0.0159(14) 0.0061(15)
    C27 0.049(2) 0.068(3) 0.060(2) 0.0066(18) 0.0236(17) 0.0137(19)
    C28 0.058(2) 0.0440(18) 0.0507(19) 0.0068(16) 0.0245(16) 0.0088(16)
    O1W 0.0586(15) 0.0543(15) 0.0797(18) 0.0086(12) 0.0251(13) -0.0061(13)
_geom_special_details
;
 All esds (except the esd in the dihedral angle between two l.s. planes)
 are estimated using the full covariance matrix.  The cell esds are taken
 into account individually in the estimation of esds in distances, angles
 and torsion angles; correlations between esds in cell parameters are only
 used when they are defined by crystal symmetry.  An approximate (isotropic)
 treatment of cell esds is used for estimating esds involving l.s. planes.
;
loop_
    _geom_bond_atom_site_label_1
    _geom_bond_atom_site_label_2
    _geom_bond_site_symmetry_2
    _geom_bond_distance
    _geom_bond_publ_flag
    N1A C9A . 1.354(5) ?
    N1A C1A . 1.406(6) ?
    N1A C22A . 1.472(5) ?
    N2A C15A . 1.366(5) ?
    N2A C18A . 1.448(5) ?
    N2A C20A . 1.463(6) ?
    C1A C2A . 1.390(6) ?
    C1A C6A . 1.420(5) ?
    C2A C3A . 1.354(6) ?
    C2A H2AA . 0.9300 ?
    C3A C4A . 1.381(6) ?
    C3A H3AA . 0.9300 ?
    C4A C5A . 1.360(6) ?
    C4A H4AA . 0.9300 ?
    C5A C6A . 1.428(6) ?
    C5A H5AA . 0.9300 ?
    C6A C7A . 1.403(6) ?
    C7A C8A . 1.356(6) ?
    C7A H7AA . 0.9300 ?
    C8A C9A . 1.423(5) ?
    C8A H8AA . 0.9300 ?
    C9A C10A . 1.436(6) ?
    C10A C11A . 1.330(6) ?
    C10A H10A . 0.9300 ?
    C11A C12A . 1.447(6) ?
    C11A H11A . 0.9300 ?
    C12A C17A . 1.387(5) ?
    C12A C13A . 1.393(6) ?
    C13A C14A . 1.377(6) ?
    C13A H13A . 0.9300 ?
    C14A C15A . 1.410(5) ?
    C14A H14A . 0.9300 ?
    C15A C16A . 1.395(5) ?
    C16A C17A . 1.370(6) ?
    C16A H16A . 0.9300 ?
    C17A H17A . 0.9300 ?
    C18A C19A . 1.543(6) ?
    C18A H18A . 0.9700 ?
    C18A H18B . 0.9700 ?
    C19A H19A . 0.9600 ?
    C19A H19B . 0.9600 ?
    C19A H19C . 0.9600 ?
    C20A C21A . 1.492(6) ?
    C20A H20A . 0.9700 ?
    C20A H20B . 0.9700 ?
    C21A H21A . 0.9600 ?
    C21A H21B . 0.9600 ?
    C21A H21C . 0.9600 ?
    C22A H22A . 0.9600 ?
    C22A H22B . 0.9600 ?
    C22A H22C . 0.9600 ?
    N1B C9B . 1.355(14) ?
    N1B C1B . 1.393(14) ?
    N1B C22B . 1.457(15) ?
    N2B C15B . 1.364(13) ?
    N2B C20B . 1.427(14) ?
    N2B C18B . 1.492(15) ?
    C1B C2B . 1.315(14) ?
    C1B C6B . 1.442(15) ?
    C2B C3B . 1.287(15) ?
    C2B H2BA . 0.9300 ?
    C3B C4B . 1.420(16) ?
    C3B H3BA . 0.9300 ?
    C4B C5B . 1.361(15) ?
    C4B H4BA . 0.9300 ?
    C5B C6B . 1.427(15) ?
    C5B H5BA . 0.9300 ?
    C6B C7B . 1.394(15) ?
    C7B C8B . 1.354(15) ?
    C7B H7BA . 0.9300 ?
    C8B C9B . 1.423(15) ?
    C8B H8BA . 0.9300 ?
    C9B C10B . 1.436(15) ?
    C10B C11B . 1.323(16) ?
    C10B H10B . 0.9300 ?
    C11B C12B . 1.451(15) ?
    C11B H11B . 0.9300 ?
    C12B C17B . 1.382(15) ?
    C12B C13B . 1.382(15) ?
    C13B C14B . 1.357(15) ?
    C13B H13B . 0.9300 ?
    C14B C15B . 1.422(14) ?
    C14B H14B . 0.9300 ?
    C15B C16B . 1.412(15) ?
    C16B C17B . 1.370(15) ?
    C16B H16B . 0.9300 ?
    C17B H17B . 0.9300 ?
    C18B C19B . 1.478(17) ?
    C18B H18C . 0.9700 ?
    C18B H18D . 0.9700 ?
    C19B H19D . 0.9600 ?
    C19B H19E . 0.9600 ?
    C19B H19F . 0.9600 ?
    C20B C21B . 1.482(16) ?
    C20B H20C . 0.9700 ?
    C20B H20D . 0.9700 ?
    C21B H21D . 0.9600 ?
    C21B H21E . 0.9600 ?
    C21B H21F . 0.9600 ?
    C22B H22D . 0.9600 ?
    C22B H22E . 0.9600 ?
    C22B H22F . 0.9600 ?
    S1 O3 . 1.417(2) ?
    S1 O1 . 1.458(2) ?
    S1 O2 . 1.458(2) ?
    S1 C23 . 1.781(3) ?
    F1 C26 . 1.369(4) ?
    C23 C24 . 1.390(4) ?
    C23 C28 . 1.398(4) ?
    C24 C25 . 1.392(4) ?
    C24 H24A . 0.9300 ?
    C25 C26 . 1.363(5) ?
    C25 H25A . 0.9300 ?
    C26 C27 . 1.375(5) ?
    C27 C28 . 1.369(5) ?
    C27 H27A . 0.9300 ?
    C28 H28A . 0.9300 ?
    O1W H1W1 . 0.9377 ?
    O1W H2W1 . 0.9007 ?
loop_
    _geom_angle_atom_site_label_1
    _geom_angle_atom_site_label_2
    _geom_angle_atom_site_label_3
    _geom_angle_site_symmetry_1
    _geom_angle_site_symmetry_3
    _geom_angle
    _geom_angle_publ_flag
    C9A N1A C1A . . 124.0(4) ?
    C9A N1A C22A . . 119.6(5) ?
    C1A N1A C22A . . 116.4(5) ?
    C15A N2A C18A . . 121.2(3) ?
    C15A N2A C20A . . 121.6(3) ?
    C18A N2A C20A . . 116.8(3) ?
    C2A C1A N1A . . 122.2(5) ?
    C2A C1A C6A . . 120.5(5) ?
    N1A C1A C6A . . 117.2(4) ?
    C3A C2A C1A . . 118.0(4) ?
    C3A C2A H2AA . . 121.0 ?
    C1A C2A H2AA . . 121.0 ?
    C2A C3A C4A . . 123.2(5) ?
    C2A C3A H3AA . . 118.4 ?
    C4A C3A H3AA . . 118.4 ?
    C5A C4A C3A . . 120.9(5) ?
    C5A C4A H4AA . . 119.6 ?
    C3A C4A H4AA . . 119.6 ?
    C4A C5A C6A . . 118.3(5) ?
    C4A C5A H5AA . . 120.8 ?
    C6A C5A H5AA . . 120.8 ?
    C7A C6A C1A . . 119.2(5) ?
    C7A C6A C5A . . 121.7(5) ?
    C1A C6A C5A . . 119.0(4) ?
    C8A C7A C6A . . 120.8(5) ?
    C8A C7A H7AA . . 119.6 ?
    C6A C7A H7AA . . 119.6 ?
    C7A C8A C9A . . 121.4(6) ?
    C7A C8A H8AA . . 119.3 ?
    C9A C8A H8AA . . 119.3 ?
    N1A C9A C8A . . 117.1(5) ?
    N1A C9A C10A . . 121.5(5) ?
    C8A C9A C10A . . 121.4(5) ?
    C11A C10A C9A . . 124.8(5) ?
    C11A C10A H10A . . 117.6 ?
    C9A C10A H10A . . 117.6 ?
    C10A C11A C12A . . 128.2(5) ?
    C10A C11A H11A . . 115.9 ?
    C12A C11A H11A . . 115.9 ?
    C17A C12A C13A . . 115.7(5) ?
    C17A C12A C11A . . 124.6(5) ?
    C13A C12A C11A . . 119.5(5) ?
    C14A C13A C12A . . 121.9(4) ?
    C14A C13A H13A . . 119.0 ?
    C12A C13A H13A . . 119.0 ?
    C13A C14A C15A . . 121.7(4) ?
    C13A C14A H14A . . 119.1 ?
    C15A C14A H14A . . 119.1 ?
    N2A C15A C16A . . 122.5(3) ?
    N2A C15A C14A . . 121.5(4) ?
    C16A C15A C14A . . 115.9(4) ?
    C17A C16A C15A . . 121.2(4) ?
    C17A C16A H16A . . 119.4 ?
    C15A C16A H16A . . 119.4 ?
    C16A C17A C12A . . 123.3(5) ?
    C16A C17A H17A . . 118.3 ?
    C12A C17A H17A . . 118.3 ?
    N2A C18A C19A . . 117.0(4) ?
    N2A C18A H18A . . 108.0 ?
    C19A C18A H18A . . 108.0 ?
    N2A C18A H18B . . 108.0 ?
    C19A C18A H18B . . 108.0 ?
    H18A C18A H18B . . 107.3 ?
    N2A C20A C21A . . 112.5(4) ?
    N2A C20A H20A . . 109.1 ?
    C21A C20A H20A . . 109.1 ?
    N2A C20A H20B . . 109.1 ?
    C21A C20A H20B . . 109.1 ?
    H20A C20A H20B . . 107.8 ?
    C9B N1B C1B . . 121.5(16) ?
    C9B N1B C22B . . 120.5(17) ?
    C1B N1B C22B . . 117.9(17) ?
    C15B N2B C20B . . 123.2(11) ?
    C15B N2B C18B . . 120.8(13) ?
    C20B N2B C18B . . 115.2(13) ?
    C2B C1B N1B . . 132.0(17) ?
    C2B C1B C6B . . 110.3(15) ?
    N1B C1B C6B . . 117.7(15) ?
    C3B C2B C1B . . 139.7(18) ?
    C3B C2B H2BA . . 110.1 ?
    C1B C2B H2BA . . 110.1 ?
    C2B C3B C4B . . 110.3(17) ?
    C2B C3B H3BA . . 124.8 ?
    C4B C3B H3BA . . 124.8 ?
    C5B C4B C3B . . 119.2(18) ?
    C5B C4B H4BA . . 120.4 ?
    C3B C4B H4BA . . 120.4 ?
    C4B C5B C6B . . 123.7(18) ?
    C4B C5B H5BA . . 118.1 ?
    C6B C5B H5BA . . 118.1 ?
    C7B C6B C5B . . 122.4(18) ?
    C7B C6B C1B . . 120.0(17) ?
    C5B C6B C1B . . 116.2(15) ?
    C8B C7B C6B . . 118.4(18) ?
    C8B C7B H7BA . . 120.8 ?
    C6B C7B H7BA . . 120.8 ?
    C7B C8B C9B . . 122.1(18) ?
    C7B C8B H8BA . . 118.9 ?
    C9B C8B H8BA . . 118.9 ?
    N1B C9B C8B . . 118.3(16) ?
    N1B C9B C10B . . 119.8(17) ?
    C8B C9B C10B . . 120.7(17) ?
    C11B C10B C9B . . 122(2) ?
    C11B C10B H10B . . 119.0 ?
    C9B C10B H10B . . 119.0 ?
    C10B C11B C12B . . 122(2) ?
    C10B C11B H11B . . 119.0 ?
    C12B C11B H11B . . 119.0 ?
    C17B C12B C13B . . 116.8(16) ?
    C17B C12B C11B . . 123.5(18) ?
    C13B C12B C11B . . 117.1(18) ?
    C14B C13B C12B . . 123.1(17) ?
    C14B C13B H13B . . 118.5 ?
    C12B C13B H13B . . 118.5 ?
    C13B C14B C15B . . 120.6(15) ?
    C13B C14B H14B . . 119.7 ?
    C15B C14B H14B . . 119.7 ?
    N2B C15B C16B . . 125.0(13) ?
    N2B C15B C14B . . 119.3(12) ?
    C16B C15B C14B . . 115.0(13) ?
    C17B C16B C15B . . 122.3(16) ?
    C17B C16B H16B . . 118.8 ?
    C15B C16B H16B . . 118.8 ?
    C16B C17B C12B . . 120.8(17) ?
    C16B C17B H17B . . 119.6 ?
    C12B C17B H17B . . 119.6 ?
    C19B C18B N2B . . 117.3(18) ?
    C19B C18B H18C . . 108.0 ?
    N2B C18B H18C . . 108.0 ?
    C19B C18B H18D . . 108.0 ?
    N2B C18B H18D . . 108.0 ?
    H18C C18B H18D . . 107.2 ?
    C18B C19B H19D . . 109.5 ?
    C18B C19B H19E . . 109.5 ?
    H19D C19B H19E . . 109.5 ?
    C18B C19B H19F . . 109.5 ?
    H19D C19B H19F . . 109.5 ?
    H19E C19B H19F . . 109.5 ?
    N2B C20B C21B . . 122.3(15) ?
    N2B C20B H20C . . 106.8 ?
    C21B C20B H20C . . 106.8 ?
    N2B C20B H20D . . 106.8 ?
    C21B C20B H20D . . 106.8 ?
    H20C C20B H20D . . 106.6 ?
    C20B C21B H21D . . 109.5 ?
    C20B C21B H21E . . 109.5 ?
    H21D C21B H21E . . 109.5 ?
    C20B C21B H21F . . 109.5 ?
    H21D C21B H21F . . 109.5 ?
    H21E C21B H21F . . 109.5 ?
    N1B C22B H22D . . 109.5 ?
    N1B C22B H22E . . 109.5 ?
    H22D C22B H22E . . 109.5 ?
    N1B C22B H22F . . 109.5 ?
    H22D C22B H22F . . 109.5 ?
    H22E C22B H22F . . 109.5 ?
    O3 S1 O1 . . 114.07(15) ?
    O3 S1 O2 . . 114.35(15) ?
    O1 S1 O2 . . 111.62(14) ?
    O3 S1 C23 . . 106.58(13) ?
    O1 S1 C23 . . 104.45(14) ?
    O2 S1 C23 . . 104.65(14) ?
    C24 C23 C28 . . 119.3(3) ?
    C24 C23 S1 . . 121.7(2) ?
    C28 C23 S1 . . 119.0(2) ?
    C23 C24 C25 . . 120.5(3) ?
    C23 C24 H24A . . 119.8 ?
    C25 C24 H24A . . 119.8 ?
    C26 C25 C24 . . 117.8(3) ?
    C26 C25 H25A . . 121.1 ?
    C24 C25 H25A . . 121.1 ?
    C25 C26 F1 . . 118.2(3) ?
    C25 C26 C27 . . 123.6(3) ?
    F1 C26 C27 . . 118.2(3) ?
    C28 C27 C26 . . 118.3(3) ?
    C28 C27 H27A . . 120.9 ?
    C26 C27 H27A . . 120.9 ?
    C27 C28 C23 . . 120.6(3) ?
    C27 C28 H28A . . 119.7 ?
    C23 C28 H28A . . 119.7 ?
    H1W1 O1W H2W1 . . 112.6 ?
loop_
    _geom_torsion_atom_site_label_1
    _geom_torsion_atom_site_label_2
    _geom_torsion_atom_site_label_3
    _geom_torsion_atom_site_label_4
    _geom_torsion_site_symmetry_1
    _geom_torsion_site_symmetry_2
    _geom_torsion_site_symmetry_3
    _geom_torsion_site_symmetry_4
    _geom_torsion
    _geom_torsion_publ_flag
    C9A N1A C1A C2A . . . . -174.4(9) ?
    C22A N1A C1A C2A . . . . 4.2(11) ?
    C9A N1A C1A C6A . . . . 2.9(14) ?
    C22A N1A C1A C6A . . . . -178.4(8) ?
    N1A C1A C2A C3A . . . . 179.9(7) ?
    C6A C1A C2A C3A . . . . 2.6(8) ?
    C1A C2A C3A C4A . . . . -0.8(8) ?
    C2A C3A C4A C5A . . . . -1.3(10) ?
    C3A C4A C5A C6A . . . . 1.3(11) ?
    C2A C1A C6A C7A . . . . 178.2(8) ?
    N1A C1A C6A C7A . . . . 0.8(13) ?
    C2A C1A C6A C5A . . . . -2.6(12) ?
    N1A C1A C6A C5A . . . . -180.0(9) ?
    C4A C5A C6A C7A . . . . 179.7(9) ?
    C4A C5A C6A C1A . . . . 0.6(13) ?
    C1A C6A C7A C8A . . . . -2.4(16) ?
    C5A C6A C7A C8A . . . . 178.4(10) ?
    C6A C7A C8A C9A . . . . 0.5(16) ?
    C1A N1A C9A C8A . . . . -4.8(17) ?
    C22A N1A C9A C8A . . . . 176.6(10) ?
    C1A N1A C9A C10A . . . . 175.2(10) ?
    C22A N1A C9A C10A . . . . -3.4(17) ?
    C7A C8A C9A N1A . . . . 3.1(17) ?
    C7A C8A C9A C10A . . . . -177.0(10) ?
    N1A C9A C10A C11A . . . . -175.9(11) ?
    C8A C9A C10A C11A . . . . 4.1(18) ?
    C9A C10A C11A C12A . . . . 174.7(11) ?
    C10A C11A C12A C17A . . . . 2.7(17) ?
    C10A C11A C12A C13A . . . . 178.3(10) ?
    C17A C12A C13A C14A . . . . -0.4(13) ?
    C11A C12A C13A C14A . . . . -176.4(8) ?
    C12A C13A C14A C15A . . . . 1.5(10) ?
    C18A N2A C15A C16A . . . . -7.2(7) ?
    C20A N2A C15A C16A . . . . 179.8(5) ?
    C18A N2A C15A C14A . . . . 175.7(5) ?
    C20A N2A C15A C14A . . . . 2.6(7) ?
    C13A C14A C15A N2A . . . . 173.8(5) ?
    C13A C14A C15A C16A . . . . -3.5(8) ?
    N2A C15A C16A C17A . . . . -172.5(5) ?
    C14A C15A C16A C17A . . . . 4.8(8) ?
    C15A C16A C17A C12A . . . . -4.1(11) ?
    C13A C12A C17A C16A . . . . 1.7(13) ?
    C11A C12A C17A C16A . . . . 177.4(8) ?
    C15A N2A C18A C19A . . . . -78.4(6) ?
    C20A N2A C18A C19A . . . . 95.0(5) ?
    C15A N2A C20A C21A . . . . 78.1(6) ?
    C18A N2A C20A C21A . . . . -95.3(5) ?
    C9B N1B C1B C2B . . . . 172(3) ?
    C22B N1B C1B C2B . . . . -3(5) ?
    C9B N1B C1B C6B . . . . -6(6) ?
    C22B N1B C1B C6B . . . . 179(3) ?
    N1B C1B C2B C3B . . . . 179(3) ?
    C6B C1B C2B C3B . . . . -3(2) ?
    C1B C2B C3B C4B . . . . -4.1(16) ?
    C2B C3B C4B C5B . . . . 6(3) ?
    C3B C4B C5B C6B . . . . -3(5) ?
    C4B C5B C6B C7B . . . . -171(4) ?
    C4B C5B C6B C1B . . . . -4(6) ?
    C2B C1B C6B C7B . . . . 174(4) ?
    N1B C1B C6B C7B . . . . -8(6) ?
    C2B C1B C6B C5B . . . . 7(4) ?
    N1B C1B C6B C5B . . . . -175(4) ?
    C5B C6B C7B C8B . . . . 179(4) ?
    C1B C6B C7B C8B . . . . 13(6) ?
    C6B C7B C8B C9B . . . . -5(6) ?
    C1B N1B C9B C8B . . . . 13(7) ?
    C22B N1B C9B C8B . . . . -171(4) ?
    C1B N1B C9B C10B . . . . -179(4) ?
    C22B N1B C9B C10B . . . . -3(7) ?
    C7B C8B C9B N1B . . . . -8(7) ?
    C7B C8B C9B C10B . . . . -176(4) ?
    N1B C9B C10B C11B . . . . -171(4) ?
    C8B C9B C10B C11B . . . . -4(7) ?
    C9B C10B C11B C12B . . . . -178(4) ?
    C10B C11B C12B C17B . . . . -13(7) ?
    C10B C11B C12B C13B . . . . -174(4) ?
    C17B C12B C13B C14B . . . . 7(6) ?
    C11B C12B C13B C14B . . . . 169(3) ?
    C12B C13B C14B C15B . . . . 4(4) ?
    C20B N2B C15B C16B . . . . -171.0(17) ?
    C18B N2B C15B C16B . . . . -2(3) ?
    C20B N2B C15B C14B . . . . 0(2) ?
    C18B N2B C15B C14B . . . . 169.3(17) ?
    C13B C14B C15B N2B . . . . 179.4(19) ?
    C13B C14B C15B C16B . . . . -9(3) ?
    N2B C15B C16B C17B . . . . 175(2) ?
    C14B C15B C16B C17B . . . . 3(3) ?
    C15B C16B C17B C12B . . . . 7(4) ?
    C13B C12B C17B C16B . . . . -12(6) ?
    C11B C12B C17B C16B . . . . -173(3) ?
    C15B N2B C18B C19B . . . . 95(2) ?
    C20B N2B C18B C19B . . . . -95(2) ?
    C15B N2B C20B C21B . . . . -82(2) ?
    C18B N2B C20B C21B . . . . 108(2) ?
    O3 S1 C23 C24 . . . . -89.9(2) ?
    O1 S1 C23 C24 . . . . 149.0(2) ?
    O2 S1 C23 C24 . . . . 31.6(3) ?
    O3 S1 C23 C28 . . . . 87.8(3) ?
    O1 S1 C23 C28 . . . . -33.3(3) ?
    O2 S1 C23 C28 . . . . -150.7(2) ?
    C28 C23 C24 C25 . . . . 0.2(4) ?
    S1 C23 C24 C25 . . . . 178.0(2) ?
    C23 C24 C25 C26 . . . . -0.2(4) ?
    C24 C25 C26 F1 . . . . -179.2(2) ?
    C24 C25 C26 C27 . . . . -0.2(5) ?
    C25 C26 C27 C28 . . . . 0.6(5) ?
    F1 C26 C27 C28 . . . . 179.5(3) ?
    C26 C27 C28 C23 . . . . -0.5(5) ?
    C24 C23 C28 C27 . . . . 0.1(4) ?
    S1 C23 C28 C27 . . . . -177.7(3) ?
loop_
    _geom_hbond_atom_site_label_D
    _geom_hbond_atom_site_label_H
    _geom_hbond_atom_site_label_A
    _geom_hbond_site_symmetry_A
    _geom_hbond_distance_DH
    _geom_hbond_distance_HA
    _geom_hbond_distance_DA
    _geom_hbond_angle_DHA
    _geom_hbond_publ_flag
    O1W H1W1 O1 1_555 0.94 1.95 2.872(4) 168 y
    O1W H2W1 O2 2_656 0.90 2.09 2.909(4) 151 y
    C20A H20B F1 2_566 0.97 2.50 3.471(6) 179 y
    C25 H25A O1W 1_545 0.93 2.43 3.341(4) 167 y
_iucr_refine_instructions_details
;
TITL nt1f in P2(1)/c (100K)
CELL  0.71073   13.3660   10.2326   19.8910    90.000   113.004    90.000
ZERR  4          0.0020    0.0017    0.0030     0.000     0.008     0.000
LATT   1
SYMM             - X ,    0.50000 + Y ,    0.50000 - Z
SFAC C H F N O S
UNIT 112 124 4 8 16 4
SIZE 0.102 0.18 0.29
L.S. 10
BOND $H
FMAP 2 2 60
OMIT -4 50
OMIT 1 2 5
PLAN 20
EADP C21B C19B
SIMU 0.02 N1A > C22B
DELU 0.02 N1A > C22B
ACTA
CONF
WGHT    0.081600    2.652800
FVAR       0.33004   0.78012
PART   1
N1A   4    0.575933    0.665436    1.056005    21.00000    0.03710    0.05271 =
         0.02483    0.00130    0.01355   -0.00075
N2A   4    0.084539    1.309752    0.895148    21.00000    0.06382    0.05577 =
         0.04054   -0.00124    0.02701    0.01356
C1A   1    0.643976    0.558082    1.060533    21.00000    0.03050    0.04248 =
         0.03248   -0.00197    0.01135   -0.00047
C2A   1    0.689859    0.483462    1.123624    21.00000    0.04734    0.05880 =
         0.02715    0.01067    0.01371   -0.00313
AFIX  43
H2AA  2    0.676748    0.502774    1.165143    21.00000   -1.20000
AFIX   0
C3A   1    0.754212    0.381823    1.122791    21.00000    0.04595    0.05042 =
         0.04081    0.00379    0.00777   -0.00882
AFIX  43
H3AA  2    0.785868    0.332157    1.165013    21.00000   -1.20000
AFIX   0
C4A   1    0.775131    0.348316    1.062280    21.00000    0.03884    0.03983 =
         0.05488    0.00102    0.01492   -0.00689
AFIX  43
H4AA  2    0.821143    0.278514    1.065055    21.00000   -1.20000
AFIX   0
C5A   1    0.729349    0.416023    0.998705    21.00000    0.03642    0.04159 =
         0.04673   -0.00700    0.02152   -0.00483
AFIX  43
H5AA  2    0.742311    0.392311    0.957691    21.00000   -1.20000
AFIX   0
C6A   1    0.660843    0.524485    0.996485    21.00000    0.03574    0.04173 =
         0.03475    0.00223    0.01098   -0.00857
C7A   1    0.611027    0.599488    0.933058    21.00000    0.04391    0.06065 =
         0.03396   -0.00204    0.02394   -0.00484
AFIX  43
H7AA  2    0.624019    0.579958    0.891519    21.00000   -1.20000
AFIX   0
C8A   1    0.544150    0.700133    0.931544    21.00000    0.03708    0.05635 =
         0.03488    0.00103    0.01633    0.00422
AFIX  43
H8AA  2    0.511600    0.748060    0.888750    21.00000   -1.20000
AFIX   0
C9A   1    0.522722    0.733967    0.994015    21.00000    0.03520    0.04287 =
         0.02828    0.00666    0.00593   -0.00770
C10A  1    0.447890    0.836480    0.991382    21.00000    0.03567    0.05307 =
         0.02927   -0.00568    0.01657   -0.00543
AFIX  43
H10A  2    0.440701    0.858152    1.034683    21.00000   -1.20000
AFIX   0
C11A  1    0.388125    0.902699    0.931628    21.00000    0.03928    0.04026 =
         0.03031   -0.00605    0.01814   -0.00808
AFIX  43
H11A  2    0.401293    0.884420    0.890016    21.00000   -1.20000
AFIX   0
C12A  1    0.305207    0.999586    0.923128    21.00000    0.04028    0.04079 =
         0.03027   -0.00288    0.01551   -0.00634
C13A  1    0.253339    1.061024    0.855859    21.00000    0.05039    0.04643 =
         0.02979    0.00218    0.02087    0.00686
AFIX  43
H13A  2    0.269968    1.035161    0.816600    21.00000   -1.20000
AFIX   0
C14A  1    0.178147    1.158958    0.845815    21.00000    0.05465    0.05253 =
         0.03049    0.00868    0.01987    0.01330
AFIX  43
H14A  2    0.144172    1.195979    0.799722    21.00000   -1.20000
AFIX   0
C15A  1    0.151338    1.204546    0.903563    21.00000    0.04738    0.04367 =
         0.03595   -0.00025    0.01957    0.00182
C16A  1    0.200795    1.139440    0.970062    21.00000    0.04425    0.05551 =
         0.02764   -0.00611    0.01907   -0.00451
AFIX  43
H16A  2    0.181801    1.161278    1.008911    21.00000   -1.20000
AFIX   0
C17A  1    0.276813    1.043947    0.979159    21.00000    0.03926    0.05683 =
         0.02668    0.00254    0.01107   -0.00350
AFIX  43
H17A  2    0.311116    1.006998    1.025241    21.00000   -1.20000
AFIX   0
C18A  1    0.051337    1.350569    0.953035    21.00000    0.06518    0.05071 =
         0.05085   -0.00865    0.03637    0.01253
AFIX  23
H18A  2    0.028089    1.441009    0.944341    21.00000   -1.20000
H18B  2    0.114630    1.347733    0.998697    21.00000   -1.20000
AFIX   0
C19A  1   -0.040181    1.271259    0.962902    21.00000    0.04240    0.08565 =
         0.04982   -0.02372    0.01854    0.00270
AFIX 137
H19A  2   -0.052817    1.304628    1.004008    21.00000   -1.50000
H19B  2   -0.019115    1.181082    0.971174    21.00000   -1.50000
H19C  2   -0.105547    1.278725    0.919661    21.00000   -1.50000
AFIX   0
C20A  1    0.033823    1.376910    0.824966    21.00000    0.05841    0.04734 =
         0.05778   -0.00300    0.02425    0.00467
AFIX  23
H20A  2    0.087106    1.387392    0.803421    21.00000   -1.20000
H20B  2    0.011027    1.463374    0.833150    21.00000   -1.20000
AFIX   0
C21A  1   -0.062116    1.304778    0.772776    21.00000    0.06281    0.06787 =
         0.06208    0.00339    0.02256    0.00740
AFIX 137
H21A  2   -0.082118    1.340622    0.724672    21.00000   -1.50000
H21B  2   -0.121948    1.313222    0.787737    21.00000   -1.50000
H21C  2   -0.044006    1.214082    0.772340    21.00000   -1.50000
AFIX   0
C22A  1    0.561717    0.700920    1.123456    21.00000    0.07081    0.08206 =
         0.03327    0.00600    0.02860    0.02001
AFIX 137
H22A  2    0.541269    0.791239    1.121336    21.00000   -1.50000
H22B  2    0.628753    0.687159    1.164724    21.00000   -1.50000
H22C  2    0.505859    0.647503    1.128294    21.00000   -1.50000
AFIX   0
PART   2
SAME N1A > C22A
N1B   4    0.557595    0.667413    1.053253   -21.00000    0.04542
N2B   4    0.027285    1.244598    0.882957   -21.00000    0.04299
FLAT 0.1 C1B > C22B
C1B   1    0.636717    0.573771    1.060286   -21.00000    0.03632
C2B   1    0.700655    0.504884    1.116486   -21.00000    0.05865
AFIX  43
H2BA  2    0.688528    0.526914    1.158038   -21.00000   -1.20000
AFIX   0
C3B   1    0.774753    0.416510    1.131863   -21.00000    0.05696
AFIX  43
H3BA  2    0.813932    0.383813    1.178426   -21.00000   -1.20000
AFIX   0
C4B   1    0.788196    0.376003    1.067622   -21.00000    0.05043
AFIX  43
H4BA  2    0.833727    0.306368    1.069107   -21.00000   -1.20000
AFIX   0
C5B   1    0.733608    0.440377    1.003862   -21.00000    0.04353
AFIX  43
H5BA  2    0.745607    0.415133    0.962716   -21.00000   -1.20000
AFIX   0
C6B   1    0.658977    0.544449    0.996559   -21.00000    0.04479
C7B   1    0.593453    0.596873    0.928956   -21.00000    0.03923
AFIX  43
H7BA  2    0.597520    0.565793    0.886160   -21.00000   -1.20000
AFIX   0
C8B   1    0.523732    0.694143    0.927088   -21.00000    0.03239
AFIX  43
H8BA  2    0.483801    0.734251    0.882686   -21.00000   -1.20000
AFIX   0
C9B   1    0.509583    0.736981    0.990866   -21.00000    0.03449
C10B  1    0.429434    0.833949    0.986145   -21.00000    0.03948
AFIX  43
H10B  2    0.418652    0.856223    1.028149   -21.00000   -1.20000
AFIX   0
C11B  1    0.370450    0.892598    0.923943   -21.00000    0.03607
AFIX  43
H11B  2    0.379251    0.868123    0.881557   -21.00000   -1.20000
AFIX   0
C12B  1    0.292404    0.994023    0.919922   -21.00000    0.04161
C13B  1    0.227765    1.039879    0.851220   -21.00000    0.04902
AFIX  43
H13B  2    0.244921    1.015743    0.811916   -21.00000   -1.20000
AFIX   0
C14B  1    0.140461    1.118457    0.838460   -21.00000    0.04355
AFIX  43
H14B  2    0.096939    1.142274    0.790821   -21.00000   -1.20000
AFIX   0
C15B  1    0.114929    1.164716    0.897308   -21.00000    0.04397
C16B  1    0.176003    1.107833    0.965856   -21.00000    0.04763
AFIX  43
H16B  2    0.160168    1.130915    1.005846   -21.00000   -1.20000
AFIX   0
C17B  1    0.257725    1.019883    0.975535   -21.00000    0.03700
AFIX  43
H17B  2    0.290268    0.977052    1.020072   -21.00000   -1.20000
AFIX   0
C18B  1   -0.013616    1.276307    0.940937   -21.00000    0.08459
AFIX  23
H18C  2   -0.092323    1.280292    0.918296   -21.00000   -1.20000
H18D  2    0.005332    1.204392    0.975444   -21.00000   -1.20000
AFIX   0
C19B  1    0.025770    1.398531    0.982500   -21.00000    0.08773
AFIX 137
H19D  2   -0.035085    1.448613    0.982293   -21.00000   -1.50000
H19E  2    0.065457    1.448510    0.960278   -21.00000   -1.50000
H19F  2    0.072518    1.377854    1.031926   -21.00000   -1.50000
AFIX   0
C20B  1   -0.041187    1.285375    0.811015   -21.00000    0.04611
AFIX  23
H20C  2   -0.111423    1.305838    0.812065   -21.00000   -1.20000
H20D  2   -0.051876    1.209728    0.779574   -21.00000   -1.20000
AFIX   0
C21B  1   -0.012403    1.395835    0.773822   -21.00000    0.08773
AFIX 137
H21D  2   -0.065703    1.403262    0.724785   -21.00000   -1.50000
H21E  2    0.057785    1.380465    0.772706   -21.00000   -1.50000
H21F  2   -0.010643    1.475347    0.799878   -21.00000   -1.50000
AFIX   0
C22B  1    0.532922    0.695036    1.116980   -21.00000    0.04465
AFIX 137
H22D  2    0.456737    0.713192    1.101623   -21.00000   -1.50000
H22E  2    0.574157    0.769474    1.142384   -21.00000   -1.50000
H22F  2    0.551611    0.620647    1.148929   -21.00000   -1.50000
AFIX   0
PART   0
S1    6    0.402154    0.562854    0.693860    11.00000    0.04938    0.03372 =
         0.02664    0.00291    0.01862   -0.00596
F1    3    0.048514    0.187040    0.647560    11.00000    0.06107    0.07851 =
         0.05844    0.00862    0.01884   -0.02435
O1    5    0.350448    0.670087    0.644177    11.00000    0.07738    0.04231 =
         0.04722    0.00789    0.02682   -0.00462
O2    5    0.482008    0.495743    0.673125    11.00000    0.06523    0.05295 =
         0.05950   -0.00892    0.03983   -0.00839
O3    5    0.440130    0.596921    0.768772    11.00000    0.06977    0.05898 =
         0.04058   -0.00651    0.02545   -0.01614
C23   1    0.296305    0.446438    0.677891    11.00000    0.04938    0.03843 =
         0.02228    0.00019    0.01602   -0.00116
C24   1    0.317330    0.313060    0.685820    11.00000    0.04895    0.04164 =
         0.02545    0.00202    0.01723    0.00005
AFIX  43
H24A  2    0.387928    0.282787    0.698301    11.00000   -1.20000
AFIX   0
C25   1    0.233487    0.224488    0.675212    11.00000    0.05914    0.03810 =
         0.02920    0.00467    0.02024   -0.00283
AFIX  43
H25A  2    0.246696    0.135053    0.680259    11.00000   -1.20000
AFIX   0
C26   1    0.131338    0.273238    0.657175    11.00000    0.05043    0.05720 =
         0.03578    0.00606    0.01595   -0.01530
C27   1    0.107185    0.404402    0.649246    11.00000    0.04929    0.06767 =
         0.05958    0.01366    0.02360    0.00658
AFIX  43
H27A  2    0.036414    0.433617    0.637293    11.00000   -1.20000
AFIX   0
C28   1    0.189973    0.490864    0.659398    11.00000    0.05799    0.04401 =
         0.05066    0.00882    0.02450    0.00682
AFIX  43
H28A  2    0.175338    0.579975    0.653940    11.00000   -1.20000
AFIX   0
O1W   5    0.322585    0.916330    0.704091    11.00000    0.05857    0.05426 =
         0.07971   -0.00606    0.02510    0.00859
AFIX   3
H1W1  2    0.321606    0.833962    0.683181    11.00000   -1.50000
H2W1  2    0.372606    0.921959    0.750161    11.00000   -1.50000
HKLF 4 1  1.0000  0.0000  0.0000  0.0000 -1.0000  0.0000 -1.0000  0.0000 -1.0000
REM  nt1f in P2(1)/c (100K)
REM R1 =  0.0584 for   3379 Fo > 4sig(Fo)  and  0.0763 for all   4396 data
REM    427 parameters refined using    761 restraints
END
WGHT      0.0821      2.6499
REM Highest difference peak  0.736,  deepest hole -0.479,  1-sigma level  0.057
Q1    1   0.3886  0.6033  0.7171  11.00000  0.05    0.74
Q2    1   0.4771  0.5005  0.7666  11.00000  0.05    0.42
Q3    1   0.3645  0.5343  0.6931  11.00000  0.05    0.39
Q4    1   0.6019  0.6082  1.1203  11.00000  0.05    0.35
Q5    1   0.5811  0.6968  0.9823  11.00000  0.05    0.32
Q6    1   0.6182  0.5985  1.0032  11.00000  0.05    0.30
Q7    1   0.1604  0.0761  0.6400  11.00000  0.05    0.30
Q8    1   0.3673  0.9285  0.9919  11.00000  0.05    0.29
Q9    1   0.1844  1.0450  0.9798  11.00000  0.05    0.23
Q10   1  -0.0608  1.1822  0.9749  11.00000  0.05    0.23
Q11   1   0.5048  0.7371  1.0606  11.00000  0.05    0.22
Q12   1   0.6577  0.5025  0.9445  11.00000  0.05    0.22
Q13   1   0.5754  0.7764  0.9145  11.00000  0.05    0.22
Q14   1   0.0040  1.1968  0.8928  11.00000  0.05    0.20
Q15   1  -0.0501  1.3629  0.9150  11.00000  0.05    0.18
Q16   1   0.4032  0.9557  0.7273  11.00000  0.05    0.17
Q17   1   0.8005  0.4265  1.1006  11.00000  0.05    0.17
Q18   1   0.3817  0.7160  0.7054  11.00000  0.05    0.16
Q19   1   0.4584  0.9691  0.7574  11.00000  0.05    0.16
Q20   1   0.3517  0.7078  0.7412  11.00000  0.05    0.15
;
