# Supplementary material for: (E)-2-[4-(Di­ethyl­amino)­styr­yl]-1-methyl­quinolinium 4-fluoro­benzene­sulfonate monohydrate
Source: Acta Crystallogr Sect E Struct Rep Online. 2013 Sep 7;69(Pt 10):o1510–1. doi: 10.1107/S1600536813023532 (PMC3790381; doi:10.1107/S1600536813023532)
Supplement: Supplementary file 2 [file e-69-o1510-Isup2.hkl]

# 
# h,k,l, Fc-squared, Fo-squared, sigma(Fo-squared) and status flag 
# 
data_I
_shelx_title ' nt1f in P2(1)/c (100K)' 
_shelx_refln_list_code          4 
_shelx_F_calc_maximum      292.10 
_exptl_crystal_F_000      1080.00 
_reflns_d_resolution_high  0.8409 
 
loop_ 
 _symmetry_equiv_pos_as_xyz 
 'x, y, z' 
 '-x, y+1/2, -z+1/2' 
 '-x, -y, -z' 
 'x, -y-1/2, z-1/2' 
 
_cell_length_a    13.3660 
_cell_length_b    10.2326 
_cell_length_c    19.8910 
_cell_angle_alpha  90.000 
_cell_angle_beta  113.004 
_cell_angle_gamma  90.000 
 
_shelx_F_squared_multiplier     1.000 
 
loop_ 
 _refln_index_h 
 _refln_index_k 
 _refln_index_l 
 _refln_F_squared_calc 
 _refln_F_squared_meas 
 _refln_F_squared_sigma 
 _refln_observed_status 
   1   0   0    13062.38    13930.19    545.70 o 
   2   0   0      253.10      312.92      8.45 o 
   3   0   0     5785.75     5873.74    133.17 o 
   4   0   0      114.54       58.58      5.93 o 
   5   0   0       54.14      110.97      5.74 o 
   6   0   0      547.59      590.53     16.66 o 
   7   0   0       12.42        9.70      5.69 o 
   8   0   0      783.32      723.32     33.11 o 
   9   0   0       75.94      110.04      9.95 o 
  10   0   0       14.63       10.56      6.98 o 
  11   0   0      466.78      468.20     27.87 o 
  12   0   0       45.65       37.02     10.94 o 
  13   0   0        6.87        7.46      9.49 o 
  14   0   0      136.29      144.24     18.39 o 
   1   1   0     5031.17     4325.20    188.29 o 
   2   1   0     9068.36     8747.52    203.20 o 
   3   1   0     2275.41     1795.77     37.33 o 
   4   1   0      199.22      372.48     19.52 o 
   5   1   0      250.66      190.88      5.85 o 
   6   1   0      866.11     1024.61     26.63 o 
   7   1   0      665.83      683.94     14.92 o 
   8   1   0        2.18       -1.23      2.87 o 
   9   1   0       95.64       74.49      5.79 o 
  10   1   0       10.52       12.03      5.51 o 
  11   1   0       33.26       39.61      7.79 o 
  12   1   0        1.51        2.64     12.02 o 
  13   1   0        0.35        8.01      6.47 o 
  14   1   0        5.77       -0.28      6.68 o 
   0   2   0       70.55       98.04      6.43 o 
   1   2   0    15808.86    16194.55    469.20 o 
   2   2   0    18333.38    18358.82    295.83 o 
   3   2   0     6395.03     6361.53    215.59 o 
   4   2   0       53.46       85.35      4.90 o 
   5   2   0      141.56      123.28     15.00 o 
   6   2   0       17.32       23.53      4.58 o 
   7   2   0      310.60      299.57      8.45 o 
   8   2   0      118.59      152.81      6.63 o 
   9   2   0      255.86      257.89     10.01 o 
  10   2   0     1271.49     1304.83     30.02 o 
  11   2   0       22.73       24.66      7.44 o 
  12   2   0       80.24       80.41     12.73 o 
  13   2   0        4.45        2.87      8.61 o 
  14   2   0        5.83       -2.93      9.11 o 
   1   3   0     2830.23     2869.51     68.34 o 
   2   3   0     6405.34     6617.13    193.96 o 
   3   3   0     1161.14     1322.74     27.17 o 
   4   3   0     5018.56     4836.92     95.87 o 
   5   3   0      545.13      664.57     32.60 o 
   6   3   0      490.77      393.62     52.00 o 
   7   3   0      131.60      131.42      7.94 o 
   8   3   0       54.83       62.56      6.14 o 
   9   3   0       28.56       25.82     11.36 o 
  10   3   0       97.45       99.12      8.65 o 
  11   3   0        2.18        8.08      5.46 o 
  12   3   0      487.20      431.05     21.38 o 
  13   3   0      112.36      112.43     14.52 o 
  14   3   0        0.50       -3.25      8.70 o 
   1   4   0       67.76      107.67     13.31 o 
   2   4   0        1.23        7.93      5.32 o 
   3   4   0      105.38      176.88     20.09 o 
   4   4   0     1570.93     1760.08     66.66 o 
   5   4   0     2741.36     2613.12     48.13 o 
   6   4   0     1945.14     1984.72     52.12 o 
   7   4   0        1.14        1.26      4.19 o 
   8   4   0        1.01       -4.85      4.44 o 
   9   4   0       47.74       59.03      6.69 o 
  10   4   0       15.58        1.86      4.79 o 
  11   4   0       50.65       41.65      6.82 o 
  12   4   0        0.69       -1.80      5.27 o 
  13   4   0        0.28        6.66      7.93 o 
   1   5   0      306.23      339.90     23.64 o 
   2   5   0       84.55       88.71      5.09 o 
   3   5   0     3050.59     3083.72     74.65 o 
   4   5   0      104.68      125.82      5.67 o 
   5   5   0       77.82       90.80      6.88 o 
   6   5   0      288.56      249.58     11.26 o 
   7   5   0        1.03       -2.92      3.48 o 
   8   5   0     1084.08     1065.17     51.61 o 
   9   5   0     1026.00     1003.34     35.79 o 
  10   5   0        6.73        5.66      5.33 o 
  11   5   0       35.33       42.54      6.86 o 
  12   5   0       56.70       51.73      8.48 o 
  13   5   0       93.14       67.42      8.86 o 
   0   6   0       27.82       29.18      8.50 o 
   1   6   0      250.90      364.86     13.51 o 
   2   6   0        0.56        3.63      2.32 o 
   3   6   0      269.54      268.49     15.87 o 
   4   6   0      315.94      350.59     11.88 o 
   5   6   0      498.69      578.40     15.91 o 
   6   6   0      620.71      626.06     17.57 o 
   7   6   0      237.08      303.87     20.77 o 
   8   6   0     1363.87     1382.92     50.38 o 
   9   6   0      230.03      242.04     10.49 o 
  10   6   0       58.32       64.71      6.51 o 
  11   6   0       16.86       14.40      6.40 o 
  12   6   0        2.54        1.92      5.38 o 
   1   7   0      647.09      691.41     19.58 o 
   2   7   0       43.84       30.13      4.81 o 
   3   7   0      110.63      114.13      6.94 o 
   4   7   0      128.68      130.57     11.21 o 
   5   7   0      174.57      167.87      9.71 o 
   6   7   0       75.94       69.07      9.96 o 
   7   7   0      135.62      167.32     41.77 o 
   8   7   0        0.33        4.57      7.73 o 
   9   7   0        0.68       -0.88     12.61 o 
  10   7   0       17.14       17.21      9.45 o 
  11   7   0       59.35       65.84     12.78 o 
   0   8   0     1064.42     1121.25     39.51 o 
   1   8   0      390.86      352.04     11.12 o 
   2   8   0       33.00       33.95      5.44 o 
   3   8   0      692.43      708.98     27.47 o 
   4   8   0      748.22      728.06     21.98 o 
   5   8   0       51.32       59.10     11.29 o 
   6   8   0      384.99      367.38     17.56 o 
   7   8   0       63.48       86.87     23.00 o 
   8   8   0       10.03       18.31      9.74 o 
   9   8   0       24.52       15.52      9.31 o 
  10   8   0        6.77       18.42      9.97 o 
  11   8   0        2.71       20.56     11.36 o 
   1   9   0      148.57      169.22     10.50 o 
   2   9   0      108.63      119.19      9.27 o 
   3   9   0        1.08       -8.90      4.47 o 
   4   9   0        1.13       -2.83      4.57 o 
   5   9   0        6.86        8.95      5.94 o 
   6   9   0       62.50       58.04     10.88 o 
   7   9   0        0.05        4.16      8.18 o 
   8   9   0       44.44       43.81     11.14 o 
   9   9   0        0.33       -3.43      8.67 o 
   0  10   0       22.03       34.59     14.15 o 
   1  10   0       19.18        8.01      4.79 o 
   2  10   0       25.29       43.47      6.44 o 
   3  10   0        5.80       -5.81      4.73 o 
   4  10   0        3.08       -1.53      5.50 o 
   5  10   0      196.09      162.77     12.97 o 
   6  10   0       63.80       74.44     12.21 o 
   7  10   0        0.01       -6.39     11.19 o 
   8  10   0       20.54       13.92      9.69 o 
   1  11   0      118.07      121.77     11.14 o 
   2  11   0      112.09      135.59     11.71 o 
   3  11   0      135.40      120.15      9.35 o 
   4  11   0       60.36       42.27      7.41 o 
   5  11   0        2.13       -3.45      9.06 o 
   6  11   0        8.76       14.96      9.24 o 
   0  12   0       82.93       95.79     15.51 o 
   1  12   0       89.13      103.37     11.15 o 
   2  12   0        0.24       -5.50      7.94 o 
 -14   1   1       52.65       49.67      8.85 o 
 -13   1   1       88.13       74.15      9.37 o 
 -12   1   1       34.81       39.89     14.29 o 
 -11   1   1      265.53      285.43     15.48 o 
 -10   1   1      780.13      755.91     19.57 o 
  -9   1   1      895.42      808.47     20.40 o 
  -8   1   1       38.66       54.18      7.89 o 
  -7   1   1      322.47      317.57      9.49 o 
  -6   1   1       20.03       25.88      2.43 o 
  -5   1   1      466.07      549.03     10.54 o 
  -4   1   1     3162.29     2961.10     53.91 o 
  -3   1   1       31.68      107.79      6.67 o 
  -2   1   1     7321.97     7135.93    142.74 o 
  -1   1   1     2178.28     2258.17     70.10 o 
   0   1   1       87.97       17.69      2.80 o 
   1   1   1     5150.89     4380.72    190.95 o 
   2   1   1      431.88      899.06     28.62 o 
   3   1   1    15111.23    15547.61    311.04 o 
   4   1   1     1368.38     1469.11     27.29 o 
   5   1   1      352.87      336.24     10.13 o 
   6   1   1       76.76       59.68      3.81 o 
   7   1   1      616.64      708.02     17.13 o 
   8   1   1        8.63       14.73      6.91 o 
   9   1   1        1.23       -0.84      5.54 o 
  10   1   1      336.58      360.69     13.10 o 
  11   1   1       71.68       72.40     14.42 o 
  12   1   1        6.00       11.00      6.28 o 
  13   1   1        6.08        3.96      6.59 o 
  14   1   1        0.01       12.41     13.97 o 
 -14   2   1       10.89       23.40     10.78 o 
 -13   2   1       18.95        0.71      8.53 o 
 -12   2   1       62.54       60.35      9.23 o 
 -11   2   1        0.49       20.23      5.92 o 
 -10   2   1       15.85       13.05      4.71 o 
  -9   2   1      294.63      308.67      9.47 o 
  -8   2   1       89.67      113.04      5.48 o 
  -7   2   1       13.00       20.98      2.75 o 
  -6   2   1     4122.05     4081.20     85.60 o 
  -5   2   1     3479.00     3733.45     73.27 o 
  -4   2   1      135.46      116.65      9.70 o 
  -3   2   1    49264.05    46199.07   1074.75 o 
  -2   2   1     7743.99     7667.96    324.63 o 
  -1   2   1      467.01      571.61     14.57 o 
   0   2   1      735.99      880.12     17.47 o 
   1   2   1     7202.51     7521.05    218.91 o 
   2   2   1    18001.90    18633.04    353.93 o 
   3   2   1    10527.34    10127.96    367.60 o 
   4   2   1        5.85       62.81      7.48 o 
   5   2   1     5637.63     5356.91    109.28 o 
   6   2   1       34.37       27.19      2.95 o 
   7   2   1       54.28       49.52      4.16 o 
   8   2   1      164.15      168.26      7.90 o 
   9   2   1       66.25       86.57      6.41 o 
  10   2   1       69.89       96.60      8.17 o 
  11   2   1       48.77       34.08      8.34 o 
  12   2   1        6.40        9.33      8.68 o 
  13   2   1        0.02       15.90      9.89 o 
  14   2   1        0.09        7.25     10.22 o 
 -14   3   1       55.24       52.15     11.88 o 
 -13   3   1       29.78       31.07     10.01 o 
 -12   3   1      171.64      156.45     11.21 o 
 -11   3   1        0.34        2.48      7.84 o 
 -10   3   1      128.90      130.75      9.32 o 
  -9   3   1      381.62      360.45     18.83 o 
  -8   3   1      115.95      102.40      7.06 o 
  -7   3   1      295.82      293.88     11.31 o 
  -6   3   1     1427.95     1505.55     33.24 o 
  -5   3   1       31.85       28.04      2.61 o 
  -4   3   1     2652.94     2660.58     56.62 o 
  -3   3   1        7.81       13.15      2.44 o 
  -2   3   1     6118.65     5609.65    131.68 o 
  -1   3   1      599.63      493.10     13.37 o 
   0   3   1     5602.70     4947.53    102.66 o 
   1   3   1        2.75        9.88      2.51 o 
   2   3   1      129.65      138.43      7.66 o 
   3   3   1      873.90      847.56     26.08 o 
   4   3   1     6729.60     6968.29    137.84 o 
   5   3   1      226.18      169.27     10.19 o 
   6   3   1     3149.90     3271.30    104.79 o 
   7   3   1      191.20      212.38     15.42 o 
   8   3   1      448.85      452.56     56.47 o 
   9   3   1      102.66      138.50      9.47 o 
  10   3   1      248.77      266.31     16.64 o 
  11   3   1      278.84      266.13     16.60 o 
  12   3   1       18.34       19.83     10.36 o 
  13   3   1        0.52        1.69      8.53 o 
 -14   4   1       15.01       10.57      8.57 o 
 -13   4   1        1.66       -0.77      6.24 o 
 -12   4   1      317.43      372.92     20.89 o 
 -11   4   1      323.94      322.86     14.19 o 
 -10   4   1       53.28       62.36      7.10 o 
  -9   4   1       35.34       36.36      5.86 o 
  -8   4   1       36.57       32.53      5.90 o 
  -7   4   1     1408.27     1356.63     29.70 o 
  -6   4   1     9376.46     9080.98    179.30 o 
  -5   4   1     9447.51     9908.17    146.89 o 
  -4   4   1       22.46       36.80      5.99 o 
  -3   4   1      346.06      372.64     14.11 o 
  -2   4   1      887.49      920.65     32.05 o 
  -1   4   1      634.35      776.38     29.20 o 
   1   4   1     3903.80     3711.00     88.66 o 
   2   4   1     1191.72      606.22     31.82 o 
   3   4   1       50.95       38.49      3.56 o 
   4   4   1      831.64      871.55     45.11 o 
   5   4   1     1585.90     1596.82     46.69 o 
   6   4   1       80.74       80.10      6.85 o 
   7   4   1       88.49       78.85     10.51 o 
   8   4   1       45.19       42.01      6.90 o 
   9   4   1       90.96       85.54      7.90 o 
  10   4   1      298.68      293.65     13.24 o 
  11   4   1        6.23        3.04      5.30 o 
  12   4   1        1.51        5.45      7.20 o 
  13   4   1       32.96       12.64      9.00 o 
 -13   5   1        3.50       15.59      6.77 o 
 -12   5   1        1.03        2.58      5.41 o 
 -11   5   1       19.20       34.81      8.78 o 
 -10   5   1        5.39       14.79      5.06 o 
  -9   5   1      108.51      101.42     11.84 o 
  -8   5   1       52.20       66.56      7.00 o 
  -7   5   1      489.74      596.83     17.07 o 
  -6   5   1        5.69       32.58      7.91 o 
  -5   5   1     2224.52     2049.58     45.12 o 
  -4   5   1      301.21      303.87      8.02 o 
  -3   5   1      338.13      480.13     52.23 o 
  -2   5   1     5641.99     5548.78    131.59 o 
  -1   5   1        0.07        0.86      1.83 o 
   0   5   1        9.15       21.23      3.31 o 
   1   5   1      186.51      163.29      6.85 o 
   2   5   1      150.66      307.31      8.81 o 
   3   5   1      588.65      575.17     28.18 o 
   4   5   1        1.70        7.52      2.86 o 
   5   5   1      998.53      931.73     22.76 o 
   6   5   1      642.69      670.56     16.90 o 
   7   5   1        3.67       24.52      4.19 o 
   8   5   1      497.93      538.20     18.01 o 
   9   5   1        4.18       -1.00      4.31 o 
  10   5   1        7.09        2.74      4.96 o 
  11   5   1        1.25       -2.43      8.76 o 
  12   5   1        5.10       -8.27      6.48 o 
  13   5   1       11.21       27.06     11.31 o 
 -12   6   1        1.56       -0.59      4.93 o 
 -11   6   1       16.01       18.35      5.38 o 
 -10   6   1        1.07       -0.22      4.19 o 
  -9   6   1       91.69       97.55     12.34 o 
  -8   6   1     1112.49      978.85     29.57 o 
  -7   6   1        2.63       21.45      5.91 o 
  -6   6   1      412.84      400.53     11.87 o 
  -5   6   1      349.50      288.39      9.42 o 
  -4   6   1      303.37      232.57      8.72 o 
  -3   6   1        0.05        1.56      2.37 o 
  -2   6   1      404.91      451.57     12.73 o 
  -1   6   1       67.12       78.89     13.76 o 
   0   6   1       43.14       66.89     19.74 o 
   1   6   1        4.07        0.43      2.93 o 
   2   6   1        0.72       -1.00      2.55 o 
   3   6   1      236.62      259.98      9.94 o 
   4   6   1      287.61      262.09     11.71 o 
   5   6   1      627.88      564.13     15.90 o 
   6   6   1       20.24       20.03      4.75 o 
   7   6   1       34.76       28.14      6.36 o 
   8   6   1      227.47      291.08     34.31 o 
   9   6   1       32.41       33.23      5.00 o 
  10   6   1       27.47       44.28      6.04 o 
  11   6   1       98.01       92.90      8.27 o 
  12   6   1        8.76       20.24      6.21 o 
 -12   7   1        8.92       37.05     20.17 o 
 -11   7   1       55.39       54.06     11.78 o 
 -10   7   1        6.85       10.39      8.51 o 
  -9   7   1      290.38      284.32     19.48 o 
  -8   7   1      458.80      427.75     23.21 o 
  -7   7   1      163.24      218.09     18.80 o 
  -6   7   1      371.10      377.47     14.14 o 
  -5   7   1       23.46       17.30      4.86 o 
  -4   7   1      808.54      817.80     49.00 o 
  -3   7   1      941.06      965.44     26.63 o 
  -2   7   1      552.26      626.16     20.85 o 
  -1   7   1      122.04      141.66      9.18 o 
   0   7   1      356.41      314.57      9.79 o 
   1   7   1      148.40      132.85      6.64 o 
   2   7   1      103.87      106.60     12.59 o 
   3   7   1      350.08      330.26     21.88 o 
   4   7   1        1.24       -0.13      4.82 o 
   5   7   1      278.98      249.36     12.89 o 
   6   7   1       40.37       41.85      8.15 o 
   7   7   1      705.76      673.74     29.89 o 
   8   7   1       74.91      114.84     13.77 o 
   9   7   1      166.29      158.94     16.48 o 
  10   7   1       19.71       23.44      9.96 o 
  11   7   1      299.87      314.91     22.21 o 
 -11   8   1      114.30      144.39     17.81 o 
 -10   8   1       36.67       28.14     10.70 o 
  -9   8   1        0.01        4.26      8.16 o 
  -8   8   1        2.96       -1.76      7.29 o 
  -7   8   1      124.04      110.31     27.77 o 
  -6   8   1      172.16      208.04     12.08 o 
  -5   8   1       26.57       49.72      6.40 o 
  -4   8   1      610.40      578.50     18.70 o 
  -3   8   1       10.51       -2.11      8.20 o 
  -2   8   1       48.37       54.40      6.24 o 
  -1   8   1       87.08      116.14      6.63 o 
   0   8   1       32.95       42.28      4.74 o 
   1   8   1       90.32       85.32      5.92 o 
   2   8   1       21.47       15.49      7.14 o 
   3   8   1      534.44      510.17     22.77 o 
   4   8   1        0.42       -2.66      5.11 o 
   5   8   1      105.00       99.19      9.30 o 
   6   8   1        8.95        0.17      5.68 o 
   7   8   1        1.55        2.54      7.74 o 
   8   8   1        0.99       -0.40      7.62 o 
   9   8   1       19.97       26.44      9.92 o 
  10   8   1       94.11      113.61     15.50 o 
 -10   9   1       11.03       11.02      9.86 o 
  -9   9   1       59.94       67.05     13.04 o 
  -8   9   1      116.61      109.43     14.17 o 
  -7   9   1       40.84       60.58     22.75 o 
  -6   9   1        8.51        1.82      8.01 o 
  -5   9   1        3.99        6.53      5.08 o 
  -4   9   1       71.53       74.22      7.67 o 
  -3   9   1      198.17      180.84     11.08 o 
  -2   9   1      737.91      720.66     19.88 o 
  -1   9   1       15.32        3.90      4.75 o 
   0   9   1       63.36       82.89      6.35 o 
   1   9   1      413.91      376.19     14.57 o 
   2   9   1      757.30      697.05     27.65 o 
   3   9   1       37.13       10.76      5.54 o 
   4   9   1       56.30       37.69      7.32 o 
   5   9   1       73.87       99.44      9.95 o 
   6   9   1      185.25      140.42     18.90 o 
   7   9   1      181.69      163.48     16.70 o 
   8   9   1       91.09       92.91     13.54 o 
   9   9   1       31.13       38.28     10.82 o 
  -8  10   1        0.03        4.89     11.08 o 
  -7  10   1        9.60        8.93      8.96 o 
  -6  10   1       76.38       72.72     19.07 o 
  -5  10   1      147.26      162.79     10.38 o 
  -4  10   1        9.83        5.58      4.87 o 
  -3  10   1      130.29      130.54      9.22 o 
  -2  10   1      207.21      209.36     10.93 o 
  -1  10   1       88.11       94.03      7.91 o 
   0  10   1       87.78       80.87      9.13 o 
   1  10   1        3.82        3.18      6.70 o 
   2  10   1       93.26       90.55     11.96 o 
   3  10   1      117.64      139.68     12.72 o 
   4  10   1      236.85      254.88     14.51 o 
   5  10   1      131.18      128.90     14.54 o 
   6  10   1        0.60       15.22      8.92 o 
   7  10   1        4.54       17.30      9.66 o 
   8  10   1       44.80       39.28     11.58 o 
  -6  11   1       26.15       28.48     10.27 o 
  -5  11   1        0.69       -7.64      6.05 o 
  -4  11   1       10.88        9.07      7.20 o 
  -3  11   1       20.36       20.25      6.71 o 
  -2  11   1       25.63       13.79      6.85 o 
  -1  11   1        1.15       -0.08      6.26 o 
   0  11   1        9.97       13.07      7.03 o 
   1  11   1        5.73        9.83      6.83 o 
   2  11   1        6.39        1.03      7.42 o 
   3  11   1       42.23       40.80     33.53 o 
   4  11   1       21.25       24.95      8.26 o 
   5  11   1        5.10       15.38      9.13 o 
  -2  12   1        3.63        2.51      6.83 o 
  -1  12   1       28.16       19.77      7.68 o 
   0  12   1      139.74      136.17     12.63 o 
   1  12   1       48.84       39.49      8.89 o 
   2  12   1        4.73       12.91      9.45 o 
 -15   0   2       20.65        0.35      9.96 o 
 -14   0   2       57.52       69.36     14.24 o 
 -13   0   2        1.06       -8.40      7.91 o 
 -12   0   2      587.79      616.91     33.49 o 
 -11   0   2     2041.35     2222.54     88.83 o 
 -10   0   2      333.81      344.76     16.09 o 
  -9   0   2        1.82        0.18      4.31 o 
  -8   0   2       60.91       52.71      6.23 o 
  -7   0   2       17.23        5.09      3.03 o 
  -6   0   2      205.54      184.17      7.39 o 
  -5   0   2      565.47      724.44     23.05 o 
  -4   0   2     6477.30     6139.03    195.10 o 
  -3   0   2     3524.68     3583.35     72.27 o 
  -2   0   2     1660.06     2040.45     59.96 o 
  -1   0   2     1665.59     1106.65     31.86 o 
   0   0   2     1286.30     1080.04     39.74 o 
   1   0   2      171.80      212.72      7.63 o 
   2   0   2      269.38      204.95      8.53 o 
   3   0   2     5835.22     6673.30    185.83 o 
   4   0   2       33.03      146.28     17.45 o 
   5   0   2      478.15      370.59     14.32 o 
   6   0   2       77.06       91.03      9.01 o 
   7   0   2      136.19      143.02      9.95 o 
   8   0   2       48.07       43.04      7.09 o 
   9   0   2        1.77        3.25      6.03 o 
  10   0   2      290.41      284.13     30.08 o 
  11   0   2       47.38       62.16     11.54 o 
  12   0   2        4.40       15.00      9.64 o 
  13   0   2      192.11      220.15     21.86 o 
  14   0   2      391.82      539.58     33.76 o 
 -15   1   2       24.29       11.69      8.66 o 
 -14   1   2       14.23       21.19      7.60 o 
 -13   1   2       21.51       19.69      7.96 o 
 -12   1   2       61.59       64.87      8.89 o 
 -11   1   2      100.24       97.79      7.97 o 
 -10   1   2      173.06      170.16     15.13 o 
  -9   1   2      235.40      224.01      8.20 o 
  -8   1   2      531.62      530.98     12.32 o 
  -7   1   2      468.77      402.32      8.93 o 
  -6   1   2      215.37      198.27      5.42 o 
  -5   1   2      186.60      146.37      4.55 o 
  -4   1   2     4419.82     4705.55     76.01 o 
  -3   1   2     8962.23     9035.22    154.85 o 
  -2   1   2        7.07        8.69      1.05 o 
  -1   1   2      174.88      259.87      6.99 o 
   0   1   2     1239.19     1505.58     42.17 o 
   1   1   2        9.77       14.50      4.39 o 
   2   1   2     6394.91     7337.19    199.27 o 
   3   1   2     1900.61     1826.40     37.20 o 
   4   1   2      127.59      109.80      6.03 o 
   5   1   2      220.69      292.03      9.67 o 
   6   1   2      334.50      292.66     10.39 o 
   7   1   2        0.47       -0.50      3.31 o 
   8   1   2       30.26       36.27      4.75 o 
   9   1   2        9.56        6.42      4.35 o 
  10   1   2       50.63       39.40      5.91 o 
  11   1   2       78.61       77.46      8.16 o 
  12   1   2      137.70      160.86     12.34 o 
  13   1   2      135.88      144.57     24.95 o 
  14   1   2      102.92      104.26     11.82 o 
 -14   2   2        1.81       -2.07      9.33 o 
 -13   2   2       48.98       41.76      8.49 o 
 -12   2   2        3.47        1.09      5.79 o 
 -11   2   2      159.47      152.83      9.26 o 
 -10   2   2      636.57      675.70     23.75 o 
  -9   2   2      575.30      529.39     14.55 o 
  -8   2   2      244.51      237.54      7.44 o 
  -7   2   2      360.00      334.48      8.52 o 
  -6   2   2        0.17       11.93      2.92 o 
  -5   2   2      933.84     1003.15     35.56 o 
  -4   2   2    11810.14    11383.07    207.59 o 
  -3   2   2    16174.28    15262.08    296.57 o 
  -2   2   2     7886.59     8485.19    211.98 o 
  -1   2   2      710.42      914.05     23.62 o 
   0   2   2     1726.33     2071.24     51.35 o 
   1   2   2     6917.43     6596.90    148.78 o 
   2   2   2    10930.93    12183.66    354.31 o 
   3   2   2      581.68      720.46     35.80 o 
   4   2   2     3198.05     2837.44     80.89 o 
   5   2   2      229.07      202.69      6.44 o 
   6   2   2       37.32       43.85      3.81 o 
   7   2   2        0.08        2.32      2.97 o 
   8   2   2        1.06       -2.04      3.79 o 
   9   2   2      445.10      404.52     13.44 o 
  10   2   2       15.45       16.24      7.19 o 
  11   2   2        9.94        8.65      7.38 o 
  12   2   2        4.51       -0.98      8.17 o 
  13   2   2      123.56      158.73     18.13 o 
 -14   3   2       22.73       22.75      8.29 o 
 -13   3   2        0.03      -11.12      5.56 o 
 -12   3   2        1.38        4.63      5.94 o 
 -11   3   2      196.53      211.59     11.68 o 
 -10   3   2      197.90      190.29     10.98 o 
  -9   3   2      269.58      291.11     16.35 o 
  -8   3   2      232.58      215.56      9.27 o 
  -7   3   2        1.69       13.89      2.79 o 
  -6   3   2     1416.78     1353.40     26.01 o 
  -5   3   2       70.89       76.58      5.11 o 
  -4   3   2       29.48       78.98      9.41 o 
  -3   3   2     3267.33     3398.36     92.92 o 
  -2   3   2     5685.01     5858.88    137.36 o 
  -1   3   2     1666.61     1214.61     26.53 o 
   0   3   2      237.15      317.17      7.88 o 
   1   3   2     3673.71     4190.10    103.23 o 
   2   3   2     2229.85     2332.77    124.34 o 
   3   3   2     1239.77     1023.19     33.37 o 
   4   3   2      228.97      164.92      6.40 o 
   5   3   2      733.54      500.98     27.61 o 
   6   3   2      322.01      427.73     29.75 o 
   7   3   2        6.78       16.33      6.18 o 
   8   3   2       54.90       61.16     11.05 o 
   9   3   2       78.64       79.72      7.70 o 
  10   3   2      402.20      403.67     21.43 o 
  11   3   2       25.12       20.19      9.10 o 
  12   3   2       23.15       24.16      9.10 o 
  13   3   2       34.17       26.64     10.38 o 
 -14   4   2       51.01       61.76     14.33 o 
 -13   4   2        2.73       -0.44      5.98 o 
 -12   4   2       16.35       21.06      6.19 o 
 -11   4   2        1.53       -6.32      4.45 o 
 -10   4   2       19.44       17.33      5.23 o 
  -9   4   2      459.92      481.65     16.54 o 
  -8   4   2      104.35      118.83      7.39 o 
  -7   4   2      173.28      178.57      6.98 o 
  -6   4   2     1765.37     1735.28     44.75 o 
  -5   4   2        1.85        7.80      3.56 o 
  -4   4   2     2900.12     2932.61     60.98 o 
  -3   4   2     1524.08     1513.84     87.67 o 
  -2   4   2     2757.06     2378.33    126.26 o 
  -1   4   2      203.86      176.46      6.07 o 
   0   4   2       14.82        6.26      1.81 o 
   1   4   2      528.86      511.23     17.47 o 
   2   4   2      609.43      443.25     22.79 o 
   3   4   2      656.63      696.72     21.94 o 
   4   4   2     1933.61     1938.31     34.51 o 
   5   4   2     2980.25     2931.29     73.12 o 
   6   4   2        3.04        5.92      4.36 o 
   7   4   2       21.91       31.00      8.69 o 
   8   4   2        4.79        5.28      4.30 o 
   9   4   2      107.04       91.77      8.20 o 
  10   4   2       31.54       23.69      7.17 o 
  11   4   2        0.00        7.11      7.59 o 
  12   4   2        5.20        1.56      6.88 o 
  13   4   2        0.91       -7.52      7.62 o 
 -13   5   2      111.94      126.69     17.59 o 
 -12   5   2        0.53        7.68      7.14 o 
 -11   5   2       59.91       69.90     13.76 o 
 -10   5   2        0.02       -1.22      4.28 o 
  -9   5   2       22.83       20.02      5.31 o 
  -8   5   2       26.07       25.44      4.31 o 
  -7   5   2       32.88       37.73      3.71 o 
  -6   5   2      618.13      588.28     15.21 o 
  -5   5   2      204.53      206.89      8.23 o 
  -4   5   2       25.07       32.22      8.90 o 
  -3   5   2     1854.08     1954.84     56.86 o 
  -2   5   2     2367.70     2211.52     54.26 o 
  -1   5   2       32.98       20.64      3.86 o 
   0   5   2       14.10       12.02      3.05 o 
   1   5   2      611.99      736.61     20.86 o 
   2   5   2     2092.76     2137.79     47.07 o 
   3   5   2       40.69       58.88      5.01 o 
   4   5   2      289.43      348.17     13.76 o 
   5   5   2      622.99      578.36     19.55 o 
   6   5   2      688.71      611.32     18.91 o 
   7   5   2        0.06        8.71      7.48 o 
   8   5   2      103.24      117.30      7.28 o 
   9   5   2       47.41       45.22      6.36 o 
  10   5   2        0.39        0.72      4.70 o 
  11   5   2       39.86       50.42      8.63 o 
  12   5   2       97.24      108.51     14.16 o 
 -13   6   2        1.29       -0.84      5.37 o 
 -12   6   2       79.57       94.67      8.52 o 
 -11   6   2      306.72      300.16     13.05 o 
 -10   6   2      106.11       88.23      6.83 o 
  -9   6   2     1624.33     1649.80     44.54 o 
  -8   6   2     1076.40     1116.71     32.31 o 
  -7   6   2     1268.58     1445.50     34.89 o 
  -6   6   2       28.46       49.96      5.38 o 
  -5   6   2      237.44      270.62     10.59 o 
  -4   6   2       67.83       67.40      5.82 o 
  -3   6   2       24.98       18.38      3.33 o 
  -2   6   2        1.05        1.17      2.15 o 
  -1   6   2     1703.77     1578.67     32.47 o 
   0   6   2      867.90      914.00     23.47 o 
   1   6   2        3.51       25.02      4.03 o 
   2   6   2        4.36       10.50      4.45 o 
   3   6   2      112.62      164.50     10.58 o 
   4   6   2      361.43      386.38     13.27 o 
   5   6   2      116.81      146.58      8.53 o 
   6   6   2     1028.94     1064.87     32.43 o 
   7   6   2       34.54       57.33     13.19 o 
   8   6   2        8.80        6.59      8.22 o 
   9   6   2        1.73        0.91      3.89 o 
  10   6   2      158.82      137.74      9.62 o 
  11   6   2        1.61        7.13      6.17 o 
  12   6   2       23.18       12.69      6.90 o 
 -12   7   2      105.40      141.84     16.72 o 
 -11   7   2        0.09       -5.64      7.94 o 
 -10   7   2        0.81        2.02      7.78 o 
  -9   7   2       79.95       92.83     13.06 o 
  -8   7   2      576.45      568.07     27.58 o 
  -7   7   2      260.08      220.24     13.51 o 
  -6   7   2       88.16       93.38     12.05 o 
  -5   7   2      161.09      148.59      9.03 o 
  -4   7   2      276.81      296.22     24.02 o 
  -3   7   2        1.35        7.66      5.31 o 
  -2   7   2       24.23       31.67      3.59 o 
  -1   7   2      113.19       84.96      9.16 o 
   0   7   2      834.78      827.03     19.36 o 
   1   7   2      703.71      617.50     16.82 o 
   2   7   2       15.90       18.01      3.45 o 
   3   7   2      270.99      282.05     14.99 o 
   4   7   2      854.12      789.23     30.40 o 
   5   7   2      273.21      243.73     13.17 o 
   6   7   2      802.11      748.18     31.81 o 
   7   7   2      140.96      131.66     11.02 o 
   8   7   2       98.61      121.13     14.33 o 
   9   7   2        6.49        1.59     11.53 o 
  10   7   2        0.05       15.49      9.91 o 
  11   7   2       53.54       62.80     13.13 o 
 -11   8   2      427.88      343.34     23.50 o 
 -10   8   2       25.99        8.20     15.61 o 
  -9   8   2        2.43       -1.12     11.26 o 
  -8   8   2      439.70      470.87     25.17 o 
  -7   8   2       19.97       21.35      7.05 o 
  -6   8   2      175.96      174.97     10.58 o 
  -5   8   2       24.60       12.39      4.78 o 
  -4   8   2      911.14      894.64     22.70 o 
  -3   8   2       54.46       42.86      6.11 o 
  -2   8   2      444.35      443.63     15.14 o 
  -1   8   2      674.02      677.88     17.12 o 
   0   8   2      443.82      402.13     12.06 o 
   1   8   2       60.29       42.15      4.72 o 
   2   8   2      699.76      704.59     17.95 o 
   3   8   2      510.38      510.10     28.60 o 
   4   8   2       51.43       45.07      7.43 o 
   5   8   2       71.44       69.03      8.42 o 
   6   8   2        2.01        0.15      5.40 o 
   7   8   2        3.03        0.90      7.46 o 
   8   8   2       79.20       94.97     13.55 o 
   9   8   2      201.02      174.38     28.29 o 
  10   8   2      356.20      373.88     24.03 o 
 -10   9   2       20.18       29.55     11.04 o 
  -9   9   2        2.00       -0.01      8.66 o 
  -8   9   2        5.13        4.52      8.09 o 
  -7   9   2        0.82        8.93      8.06 o 
  -6   9   2       11.62       19.91      7.11 o 
  -5   9   2        0.07       -2.60      4.30 o 
  -4   9   2      202.59      237.60     10.72 o 
  -3   9   2       78.89       89.96     10.69 o 
  -2   9   2      195.59      228.23     11.51 o 
  -1   9   2       20.82       15.47      5.19 o 
   0   9   2       26.73       41.69      5.21 o 
   1   9   2       71.82       71.86      7.55 o 
   2   9   2       21.37       20.24      8.60 o 
   3   9   2      245.23      240.89     13.67 o 
   4   9   2       24.14       44.36      7.79 o 
   5   9   2        4.89       13.36      6.31 o 
   6   9   2        8.80       22.92      8.81 o 
   7   9   2        0.01        8.70     13.47 o 
   8   9   2        0.36       20.94      9.89 o 
   9   9   2        2.42        8.27      9.67 o 
  -8  10   2       24.06       30.42     10.26 o 
  -7  10   2      227.66      186.26     20.85 o 
  -6  10   2        1.71       12.65      7.13 o 
  -5  10   2      163.75      149.49     11.14 o 
  -4  10   2      120.96      113.60      8.70 o 
  -3  10   2        0.04       -1.86      4.78 o 
  -2  10   2       50.69       26.57      5.78 o 
  -1  10   2       38.41       29.38      6.31 o 
   0  10   2       22.31       36.43      8.67 o 
   1  10   2       12.26       11.18      9.27 o 
   2  10   2      221.47      197.18     13.20 o 
   3  10   2       79.05       77.12      9.67 o 
   4  10   2       69.53       84.66     10.11 o 
   5  10   2        2.26       11.93      6.89 o 
   6  10   2       96.74      106.37     14.15 o 
   7  10   2        2.13       -0.17      8.67 o 
  -6  11   2       22.20       27.20      8.74 o 
  -5  11   2       24.49       10.56     10.19 o 
  -4  11   2       96.69       85.67      8.31 o 
  -3  11   2      304.83      284.78     13.17 o 
  -2  11   2       83.08       73.17      9.26 o 
  -1  11   2      105.59      145.55     12.03 o 
   0  11   2      358.02      387.72     19.98 o 
   1  11   2      222.82      218.16     21.25 o 
   2  11   2       59.93       47.71     12.53 o 
   3  11   2       14.85       17.84     10.10 o 
   4  11   2       16.24       15.85      7.59 o 
   5  11   2      128.21      120.56     15.33 o 
  -2  12   2       14.19       15.76      7.50 o 
  -1  12   2        7.96       17.82      7.74 o 
   0  12   2        3.50        3.26      8.41 o 
   1  12   2        2.76        9.89      8.49 o 
 -15   1   3       13.32       15.03      7.72 o 
 -14   1   3       24.39       13.85      8.16 o 
 -13   1   3       13.02       13.60      5.70 o 
 -12   1   3        0.58        9.76      5.13 o 
 -11   1   3      122.65      132.82     13.29 o 
 -10   1   3       41.17       39.34      7.17 o 
  -9   1   3      731.40      694.73     16.52 o 
  -8   1   3     4180.69     4104.35     72.77 o 
  -7   1   3      781.18      773.25     14.51 o 
  -6   1   3      103.93      128.13      4.16 o 
  -5   1   3      875.14      784.06     14.24 o 
  -4   1   3     9224.90     8973.10    154.50 o 
  -3   1   3      122.59      181.98      4.59 o 
  -2   1   3     3327.88     3319.73     58.43 o 
  -1   1   3     2032.28     2156.63     42.78 o 
   0   1   3    13515.57    12675.19    547.91 o 
   1   1   3     3995.96     4866.01    135.22 o 
   2   1   3     1482.85     1314.18     32.92 o 
   3   1   3     2332.96     2221.65     45.13 o 
   4   1   3       30.06       13.80      2.93 o 
   5   1   3        0.58        0.16      2.35 o 
   6   1   3        9.11       13.15      3.36 o 
   7   1   3       84.51       89.53     10.96 o 
   8   1   3       46.82       53.27      5.37 o 
   9   1   3       26.99       34.78      5.49 o 
  10   1   3      458.01      469.97     16.82 o 
  11   1   3      203.88      231.76     12.83 o 
  12   1   3      187.72      188.45     18.88 o 
  13   1   3       81.44       99.20     11.07 o 
 -15   2   3      108.27      123.94     17.13 o 
 -14   2   3      175.37      201.14     15.30 o 
 -13   2   3       62.66       54.83      9.07 o 
 -12   2   3       16.32        9.00     11.41 o 
 -11   2   3        0.02       -3.00      5.41 o 
 -10   2   3      241.11      237.04     10.01 o 
  -9   2   3       15.35       19.26      4.10 o 
  -8   2   3      723.50      726.61     17.48 o 
  -7   2   3     1874.63     1806.04     36.11 o 
  -6   2   3     9734.74     9564.89    165.59 o 
  -5   2   3        0.71       13.89      2.00 o 
  -4   2   3     1432.21     1294.00     38.26 o 
  -3   2   3       12.91       43.98      3.78 o 
  -2   2   3     7124.16     7329.40    225.09 o 
  -1   2   3      416.27      608.88     30.03 o 
   0   2   3      201.63      137.59     12.78 o 
   1   2   3     4569.72     4587.30    348.78 o 
   2   2   3     5663.18     5782.68    253.25 o 
   3   2   3       28.69        9.65      7.37 o 
   4   2   3      958.39     1140.11     45.36 o 
   5   2   3      975.87     1044.61     25.97 o 
   6   2   3      333.19      303.27      9.72 o 
   7   2   3        0.15        4.82      3.26 o 
   8   2   3      252.41      255.79     10.24 o 
   9   2   3        4.68       15.60      4.99 o 
  10   2   3       38.69       48.87      8.79 o 
  11   2   3      119.13      132.32     12.89 o 
  12   2   3        0.91       -1.40     12.72 o 
  13   2   3       14.35        1.13      9.47 o 
 -14   3   3        1.54       -4.40      6.84 o 
 -13   3   3       15.13        1.13      6.29 o 
 -12   3   3        5.49        3.20      5.36 o 
 -11   3   3       72.90       71.58      7.63 o 
 -10   3   3       19.54        7.57      8.55 o 
  -9   3   3      378.91      299.14     23.86 o 
  -8   3   3      133.47      161.51      8.96 o 
  -7   3   3     1512.80     1545.21     48.20 o 
  -6   3   3      454.07      452.20     13.11 o 
  -5   3   3     3292.62     3199.04     63.91 o 
  -4   3   3     3271.87     2950.25     62.06 o 
  -3   3   3     1010.09      911.67     25.10 o 
  -2   3   3     1657.93     1427.75     46.34 o 
  -1   3   3      257.33      250.76     11.30 o 
   0   3   3     3375.25     2886.44     71.79 o 
   1   3   3     1041.18     1095.75     29.21 o 
   2   3   3     1800.53     1844.67     89.68 o 
   3   3   3      674.70      555.61     15.69 o 
   4   3   3      622.71      577.80     22.28 o 
   5   3   3        0.49        6.32     13.35 o 
   6   3   3      325.58      297.82     16.22 o 
   7   3   3        0.23       -1.05      5.85 o 
   8   3   3       13.96       12.22      8.49 o 
   9   3   3       12.48        8.86     12.03 o 
  10   3   3       45.76       70.52      9.78 o 
  11   3   3        9.54       19.25      8.28 o 
  12   3   3        5.38       -1.59      8.55 o 
  13   3   3        7.33        5.65      8.89 o 
 -14   4   3       41.10       44.47      8.61 o 
 -13   4   3       14.33       13.45      6.85 o 
 -12   4   3        0.06        0.48      5.08 o 
 -11   4   3       77.14       94.67     14.87 o 
 -10   4   3       11.17       12.01      5.14 o 
  -9   4   3       97.39       83.30      8.05 o 
  -8   4   3      891.90      876.29     23.49 o 
  -7   4   3      204.04      186.88      6.40 o 
  -6   4   3      949.04      830.25     17.43 o 
  -5   4   3      262.66      299.22     33.06 o 
  -4   4   3     1269.12     1219.53     24.75 o 
  -3   4   3     1049.68     1206.87     33.06 o 
  -2   4   3      841.07      742.20     17.39 o 
  -1   4   3        6.64       22.16      7.84 o 
   0   4   3     1209.97     1167.50     26.47 o 
   1   4   3      918.26      820.13     82.08 o 
   2   4   3        5.35        6.00      3.25 o 
   3   4   3      359.91      411.73     22.81 o 
   4   4   3     4821.18     5073.83    104.04 o 
   5   4   3      620.80      746.34     28.46 o 
   6   4   3      148.50      139.57      8.10 o 
   7   4   3      701.82      617.79     19.45 o 
   8   4   3     1110.49     1089.81     30.99 o 
   9   4   3      315.23      313.07     17.03 o 
  10   4   3       58.59       70.52      9.55 o 
  11   4   3       20.08       14.09      7.51 o 
  12   4   3       79.69       84.07     29.03 o 
 -13   5   3        4.21       16.15      6.35 o 
 -12   5   3        6.65        2.92      5.41 o 
 -11   5   3        1.36       -4.61      4.66 o 
 -10   5   3       16.51       13.53      9.00 o 
  -9   5   3      783.01      830.42     20.62 o 
  -8   5   3      177.91      206.10      9.13 o 
  -7   5   3       94.71      149.84      7.35 o 
  -6   5   3     1102.82     1110.46     23.89 o 
  -5   5   3      249.48      241.29      8.47 o 
  -4   5   3      840.87      802.53     42.50 o 
  -3   5   3     3917.16     3648.30     87.38 o 
  -2   5   3      492.18      479.25     12.63 o 
  -1   5   3     1185.71      925.53     19.97 o 
   0   5   3      199.30      242.24      8.61 o 
   1   5   3      541.02      539.51     17.30 o 
   2   5   3      602.57      533.38     17.52 o 
   3   5   3      337.94      373.27     12.18 o 
   4   5   3      402.63      408.70     18.57 o 
   5   5   3        1.27       14.03      4.65 o 
   6   5   3     2661.01     2659.23     56.97 o 
   7   5   3      811.75      816.05     21.06 o 
   8   5   3        0.34       -3.45      4.12 o 
   9   5   3        0.50       14.26      6.15 o 
  10   5   3       26.80       29.96      7.44 o 
  11   5   3        1.07        3.71      8.25 o 
  12   5   3        5.82        9.82      7.80 o 
 -13   6   3       39.93       48.74      8.44 o 
 -12   6   3       35.46       29.46      6.61 o 
 -11   6   3        0.38        2.02      4.37 o 
 -10   6   3       63.26       56.91      9.20 o 
  -9   6   3       89.63       91.36     14.33 o 
  -8   6   3      164.83      129.78      8.94 o 
  -7   6   3      271.59      210.02     10.39 o 
  -6   6   3      469.82      401.50     23.15 o 
  -5   6   3       14.74       18.66      8.25 o 
  -4   6   3       69.76       73.40      5.70 o 
  -3   6   3      430.44      397.30     12.62 o 
  -2   6   3        7.74       11.15      2.62 o 
  -1   6   3       22.87       43.94      8.59 o 
   0   6   3        1.54       -0.56      2.86 o 
   1   6   3        5.64       14.20      3.23 o 
   2   6   3      191.08      165.38      7.42 o 
   3   6   3      600.75      538.32     21.98 o 
   4   6   3      296.59      256.76     11.26 o 
   5   6   3     1155.52     1058.67     32.06 o 
   6   6   3        4.04       13.91      5.95 o 
   7   6   3      777.43      763.98     26.12 o 
   8   6   3      478.76      451.70     15.48 o 
   9   6   3        4.79       -6.11      3.84 o 
  10   6   3       29.72       47.95      7.59 o 
  11   6   3       20.72       14.81      6.67 o 
 -12   7   3       93.91       83.45     13.67 o 
 -11   7   3        0.88        8.36      9.84 o 
 -10   7   3      168.05      191.09     13.16 o 
  -9   7   3       41.77       54.45     16.39 o 
  -8   7   3      471.89      451.62     19.86 o 
  -7   7   3      185.19      166.22     12.64 o 
  -6   7   3      189.61      195.99      9.00 o 
  -5   7   3      364.79      374.25     12.19 o 
  -4   7   3     1224.86     1161.98     33.42 o 
  -3   7   3      734.16      696.77     22.35 o 
  -2   7   3      205.48      184.57      7.10 o 
  -1   7   3        5.64       10.56      3.78 o 
   0   7   3      405.91      416.06     11.83 o 
   1   7   3      476.78      525.42     15.28 o 
   2   7   3       62.98       75.15      6.30 o 
   3   7   3        0.99        5.31      3.90 o 
   4   7   3       34.76       36.70     10.67 o 
   5   7   3       49.16       41.23     10.94 o 
   6   7   3      427.83      504.97     26.22 o 
   7   7   3      605.49      648.58     23.83 o 
   8   7   3        2.90        1.43     11.20 o 
   9   7   3      102.21       82.31     13.76 o 
  10   7   3       45.76       55.85     20.93 o 
  11   7   3       18.27       20.03     21.33 o 
 -11   8   3       58.49       72.89     19.13 o 
 -10   8   3        4.31        4.11     10.17 o 
  -9   8   3       33.06       15.44      8.93 o 
  -8   8   3        0.27        1.26      6.47 o 
  -7   8   3      144.45      116.92     11.29 o 
  -6   8   3      102.11      120.93      9.41 o 
  -5   8   3       54.14       63.74      6.04 o 
  -4   8   3       30.62       20.48      6.89 o 
  -3   8   3       68.69       60.69      6.54 o 
  -2   8   3       15.18       30.41      9.91 o 
  -1   8   3        9.64       28.85      4.26 o 
   0   8   3       23.74       31.83      4.39 o 
   1   8   3        1.89        0.38      3.51 o 
   2   8   3       39.90       49.62      7.60 o 
   3   8   3       50.04       51.48      7.86 o 
   4   8   3        7.67       10.17      9.12 o 
   5   8   3       70.54      116.34     10.46 o 
   6   8   3        3.75       -1.31      5.57 o 
   7   8   3        1.54        2.73      7.23 o 
   8   8   3       57.66       44.83     10.79 o 
   9   8   3        0.35       18.67     10.08 o 
  10   8   3        8.77       15.23     18.26 o 
 -10   9   3       18.14       22.48     11.65 o 
  -9   9   3       67.03       32.59     10.50 o 
  -8   9   3       11.07       15.65      8.70 o 
  -7   9   3        9.19        2.80      6.41 o 
  -6   9   3      254.44      244.35     20.41 o 
  -5   9   3      488.30      470.51     15.18 o 
  -4   9   3       70.12       63.16      6.41 o 
  -3   9   3      303.77      276.05     12.38 o 
  -2   9   3       87.21       80.02      7.85 o 
  -1   9   3      264.22      268.03     12.11 o 
   0   9   3      538.94      528.21     19.05 o 
   1   9   3       68.05       70.67     10.17 o 
   2   9   3      480.50      511.32     39.39 o 
   3   9   3      892.95      906.15     29.97 o 
   4   9   3       39.27       36.62      7.75 o 
   5   9   3      178.80      172.00     12.97 o 
   6   9   3       98.53       99.84     10.80 o 
   7   9   3       94.60      103.57     16.33 o 
   8   9   3        5.95       15.98     10.00 o 
  -8  10   3        1.68       10.38      9.12 o 
  -7  10   3      106.25      101.41     11.88 o 
  -6  10   3       79.08       80.20     10.42 o 
  -5  10   3      216.94      187.79     14.75 o 
  -4  10   3        0.32        7.21      4.94 o 
  -3  10   3      240.96      244.24     11.39 o 
  -2  10   3      122.84      116.20      9.65 o 
  -1  10   3      151.32      150.94     10.63 o 
   0  10   3       57.01       41.69     10.88 o 
   1  10   3        7.99       10.45      8.60 o 
   2  10   3       13.63       19.13      6.68 o 
   3  10   3       86.11       75.51      9.57 o 
   4  10   3       16.95       14.69      7.21 o 
   5  10   3        1.34       10.77      6.96 o 
   6  10   3       11.31       27.47     10.09 o 
   7  10   3       12.76       17.25     10.10 o 
  -6  11   3       15.90       25.98      8.38 o 
  -5  11   3        0.89        5.26      7.28 o 
  -4  11   3       21.77       21.29      6.19 o 
  -3  11   3        6.99        8.54      5.67 o 
  -2  11   3      113.45      120.99     13.17 o 
  -1  11   3       24.98       23.88     10.98 o 
   0  11   3        8.53        5.42      9.65 o 
   1  11   3        0.48        2.92      9.59 o 
   2  11   3       14.04        5.39      9.77 o 
   3  11   3        5.33       22.30     10.57 o 
   4  11   3       36.67       29.90      8.36 o 
   5  11   3        1.93        3.02      8.71 o 
  -2  12   3      160.10      148.57     14.95 o 
  -1  12   3      132.70      132.69     14.35 o 
   0  12   3       38.48       48.35     12.94 o 
 -15   0   4       37.21       52.45     13.28 o 
 -14   0   4      170.48      178.49     19.85 o 
 -13   0   4      178.63      188.73     14.03 o 
 -12   0   4      610.21      606.63     23.96 o 
 -11   0   4        0.68        5.81      6.46 o 
 -10   0   4      283.40      288.68     35.59 o 
  -9   0   4      945.42      878.90     24.01 o 
  -8   0   4      704.73      722.21     19.94 o 
  -7   0   4      597.22      549.01     15.57 o 
  -6   0   4     1001.98     1080.67     26.82 o 
  -5   0   4     1002.33      883.64     22.08 o 
  -4   0   4        8.76       16.30      2.60 o 
  -3   0   4      220.87      227.08      8.44 o 
  -2   0   4    14095.92    14214.02    393.37 o 
  -1   0   4    85324.54    90527.57   2499.49 o 
   0   0   4     4388.29     3327.37    120.88 o 
   1   0   4    20340.45    19232.61    688.46 o 
   2   0   4      660.01      933.33     28.81 o 
   4   0   4     1990.50     1650.59     49.41 o 
   5   0   4       10.49       19.86      6.05 o 
   6   0   4       57.53       87.11      9.16 o 
   7   0   4       25.16       19.55      6.54 o 
   8   0   4       10.00       13.52      7.77 o 
   9   0   4      548.34      562.59     24.22 o 
  10   0   4       61.32       67.60     14.73 o 
  11   0   4      224.72      287.40     18.30 o 
  12   0   4      130.39      112.52     16.19 o 
  13   0   4       59.59       39.05     13.40 o 
 -15   1   4        0.98       10.01      7.59 o 
 -14   1   4       13.05        1.03      5.58 o 
 -13   1   4        7.98       11.69      6.54 o 
 -12   1   4       19.51       22.42      5.68 o 
 -11   1   4        6.92       -0.95      4.18 o 
 -10   1   4      446.52      471.03     25.68 o 
  -9   1   4      126.54      121.21     11.04 o 
  -8   1   4     1443.28     1512.46     28.71 o 
  -7   1   4        0.65        8.10      2.31 o 
  -6   1   4       61.09       42.35      2.64 o 
  -5   1   4     8511.23     8660.42    149.48 o 
  -4   1   4      105.87      119.27      4.54 o 
  -3   1   4     9805.50     9957.44    144.83 o 
  -2   1   4     3820.84     3541.00     95.22 o 
  -1   1   4      458.55      420.58     14.47 o 
   0   1   4      728.59      629.59     19.63 o 
   1   1   4    12541.74    13457.74    293.17 o 
   2   1   4     2062.92     1952.17     44.51 o 
   3   1   4     4634.31     4141.14    233.54 o 
   4   1   4      430.31      521.63     17.49 o 
   5   1   4      449.53      303.53      9.64 o 
   6   1   4      229.42      186.92      7.96 o 
   7   1   4      293.52      284.21     10.49 o 
   8   1   4       56.16       67.40      6.04 o 
   9   1   4       45.34       55.54      6.31 o 
  10   1   4        1.24       12.33      5.42 o 
  11   1   4       66.94       50.98      7.60 o 
  12   1   4        5.08       19.80     13.42 o 
  13   1   4      131.22      134.21     12.73 o 
 -15   2   4       11.67       18.98      8.28 o 
 -14   2   4       90.83       71.45     10.40 o 
 -13   2   4      280.89      266.05     15.94 o 
 -12   2   4       50.63       55.74     21.22 o 
 -11   2   4      402.10      361.10     12.59 o 
 -10   2   4        0.27        1.38      3.88 o 
  -9   2   4      333.88      338.01      9.57 o 
  -8   2   4       24.45       24.16      2.79 o 
  -7   2   4        7.66       16.76      2.45 o 
  -6   2   4       54.66       86.74      4.39 o 
  -5   2   4      199.44      199.41     13.15 o 
  -4   2   4      667.59      546.62     12.60 o 
  -3   2   4       91.21      102.19      5.96 o 
  -2   2   4     4175.23     4262.54    132.27 o 
  -1   2   4      157.16      331.99     19.77 o 
   0   2   4     1034.81     1027.75     30.09 o 
   1   2   4      468.54      436.16     24.34 o 
   2   2   4     4225.05     4371.24    193.57 o 
   4   2   4     1444.84     1563.32     39.95 o 
   5   2   4        0.46        1.32      2.48 o 
   6   2   4      159.67      161.53     11.05 o 
   7   2   4      163.73      138.03      7.32 o 
   8   2   4      179.38      198.98     11.22 o 
   9   2   4       35.87       32.76      5.62 o 
  10   2   4      677.58      683.15     28.27 o 
  11   2   4      350.70      430.16     22.36 o 
  12   2   4        7.36        2.59     22.07 o 
  13   2   4        0.04        7.60     10.42 o 
 -15   3   4       65.25       66.45     10.52 o 
 -14   3   4      303.24      303.49     26.49 o 
 -13   3   4      305.92      323.69     22.16 o 
 -12   3   4      121.76      111.14     10.75 o 
 -11   3   4      896.86      886.74     31.21 o 
 -10   3   4      105.69      116.59      8.55 o 
  -9   3   4      472.90      448.07     20.59 o 
  -8   3   4      163.52      190.84     11.01 o 
  -7   3   4       12.58       10.48      3.24 o 
  -6   3   4     2882.84     2758.05     55.42 o 
  -5   3   4     3900.70     4134.58     82.36 o 
  -4   3   4     3417.97     3310.63     78.95 o 
  -3   3   4     1663.74     1800.95     58.33 o 
  -2   3   4     1834.87     1709.09     55.68 o 
  -1   3   4      182.43      212.30     15.40 o 
   0   3   4     6599.30     6814.01    298.72 o 
   3   3   4      958.57      854.27     23.09 o 
   4   3   4      312.03      222.67      9.38 o 
   5   3   4     1372.28     1347.66     56.63 o 
   6   3   4        8.05        8.31      9.91 o 
   7   3   4      189.31      195.66     15.39 o 
   8   3   4      227.42      253.52     14.45 o 
   9   3   4       63.07       98.32     18.02 o 
  10   3   4      290.49      319.83     18.50 o 
  11   3   4      775.63      777.58     31.43 o 
  12   3   4       16.16       20.34      9.18 o 
 -14   4   4       13.67        1.52      6.70 o 
 -13   4   4       33.56       21.13      7.48 o 
 -12   4   4       86.47      101.53      8.88 o 
 -11   4   4       13.95        4.43      7.79 o 
 -10   4   4        0.27        6.50      4.52 o 
  -9   4   4      126.53      134.30      7.38 o 
  -8   4   4      141.64      132.83      7.18 o 
  -7   4   4     1153.37     1141.95     25.69 o 
  -6   4   4      269.80      262.49     11.52 o 
  -5   4   4      123.84      142.15      6.04 o 
  -4   4   4        0.21       30.80      7.03 o 
  -3   4   4      516.41      458.27     15.81 o 
  -2   4   4      178.22      193.39      9.99 o 
  -1   4   4        1.60        3.07      2.94 o 
   0   4   4      658.63      578.17     30.51 o 
   1   4   4      303.44      252.54     24.72 o 
   2   4   4       73.38      128.30      8.46 o 
   3   4   4       44.14       19.79      6.09 o 
   4   4   4      178.17      149.11      7.52 o 
   5   4   4       37.43       25.72      4.17 o 
   6   4   4      192.51      196.79     13.44 o 
   7   4   4      168.75      190.87     11.27 o 
   8   4   4      711.18      760.87     24.11 o 
   9   4   4        4.12        7.97      6.13 o 
  10   4   4       58.01       42.20      8.55 o 
  11   4   4       10.03        7.78      7.26 o 
  12   4   4       12.15       11.71      7.93 o 
 -14   5   4       80.64       51.61     19.63 o 
 -13   5   4        0.38       -6.28      5.58 o 
 -12   5   4      151.79      169.72     10.88 o 
 -11   5   4      186.52      207.51     19.63 o 
 -10   5   4      552.52      579.09     16.33 o 
  -9   5   4       28.06        9.19      3.99 o 
  -8   5   4       21.05       24.65      3.72 o 
  -7   5   4        6.62        9.69      3.26 o 
  -6   5   4      203.02      225.96     17.16 o 
  -5   5   4      347.23      378.06      9.87 o 
  -4   5   4      610.96      665.89     20.51 o 
  -3   5   4       43.53       25.05      7.21 o 
  -2   5   4      730.22      808.85     35.11 o 
  -1   5   4      110.01       84.64      4.96 o 
   0   5   4       38.25       60.21      8.48 o 
   1   5   4     2215.49     2043.62     53.57 o 
   2   5   4      685.42      762.91     18.65 o 
   3   5   4      283.53      258.59     15.63 o 
   4   5   4      369.35      359.56     19.95 o 
   5   5   4      437.91      420.44     19.04 o 
   6   5   4     1292.61     1392.55     32.31 o 
   7   5   4      411.65      433.37     29.01 o 
   8   5   4      231.04      257.61     12.22 o 
   9   5   4       89.84       95.11     10.12 o 
  10   5   4       44.21       37.49      7.80 o 
  11   5   4      100.21       83.14     10.75 o 
  12   5   4       80.03       78.14     11.26 o 
 -13   6   4       64.42       46.41      7.04 o 
 -12   6   4       13.18       16.27      5.31 o 
 -11   6   4        5.17        0.64      4.32 o 
 -10   6   4       35.06       39.76      4.38 o 
  -9   6   4       89.38       62.88      9.88 o 
  -8   6   4      434.68      408.86     14.44 o 
  -7   6   4      304.40      304.26     11.91 o 
  -6   6   4       28.37       21.35      4.78 o 
  -5   6   4      324.69      343.02     17.36 o 
  -4   6   4       51.86       55.24      5.09 o 
  -3   6   4       36.59       29.77      4.63 o 
  -2   6   4      292.26      287.44      9.41 o 
  -1   6   4      312.99      322.30     14.21 o 
   0   6   4     1334.69     1223.07     28.99 o 
   1   6   4      289.75      239.08      9.03 o 
   2   6   4      103.84      118.56      8.44 o 
   3   6   4      132.15      200.79     14.85 o 
   4   6   4        1.48        7.47      5.12 o 
   5   6   4     1012.70      948.48     39.32 o 
   6   6   4      352.66      372.79     16.61 o 
   7   6   4      524.13      531.47     20.65 o 
   8   6   4        1.15        3.61      4.26 o 
   9   6   4       43.56       30.98      7.15 o 
  10   6   4        1.69        3.93     13.77 o 
  11   6   4       26.45       37.45     12.37 o 
 -12   7   4       15.60       23.32     16.88 o 
 -11   7   4        7.01        3.88      6.35 o 
 -10   7   4      167.21      193.32     13.05 o 
  -9   7   4       55.43       80.99      9.95 o 
  -8   7   4        3.84        1.15      6.32 o 
  -7   7   4        0.39       -7.82      7.36 o 
  -6   7   4        4.06        5.28      3.72 o 
  -5   7   4      886.18      782.42     21.75 o 
  -4   7   4      128.22      123.97      8.78 o 
  -3   7   4      226.81      214.30     10.81 o 
  -2   7   4      453.57      438.08     11.90 o 
  -1   7   4       30.46       44.17      5.94 o 
   0   7   4      154.69      187.05     13.30 o 
   1   7   4       29.82       27.50      4.27 o 
   2   7   4      330.99      336.29     11.84 o 
   3   7   4      373.60      341.83     12.14 o 
   4   7   4      177.77      173.34     18.29 o 
   5   7   4       53.63       63.25      8.20 o 
   6   7   4      101.98      124.14     10.83 o 
   7   7   4        3.13       10.52      6.35 o 
   8   7   4       17.48       47.68     18.99 o 
   9   7   4       47.83       69.68     20.85 o 
  10   7   4       14.52       25.30     20.15 o 
 -11   8   4        1.16       -8.49     13.48 o 
 -10   8   4       10.83       10.48     12.02 o 
  -9   8   4       38.89       43.44      8.36 o 
  -8   8   4      335.34      326.23     18.07 o 
  -7   8   4      358.65      334.91     16.96 o 
  -6   8   4      178.98      188.45     11.02 o 
  -5   8   4       80.83      103.13      7.95 o 
  -4   8   4      114.61      119.63      9.71 o 
  -3   8   4      899.37      859.20     24.04 o 
  -2   8   4      396.95      390.37     16.16 o 
  -1   8   4      506.75      521.33     17.50 o 
   0   8   4        1.69        5.13      3.71 o 
   1   8   4      178.93      168.84     17.85 o 
   2   8   4     1135.13     1178.87     38.29 o 
   3   8   4     1042.29      998.39     31.65 o 
   4   8   4      111.36      101.16     10.77 o 
   5   8   4       26.09       16.67      6.53 o 
   6   8   4       47.14       43.22      7.97 o 
   7   8   4        0.75       11.36      8.43 o 
   8   8   4      254.75      248.16     32.52 o 
   9   8   4       63.38       94.13     23.49 o 
 -10   9   4        7.91       11.64     12.41 o 
  -9   9   4       80.16       71.84     13.99 o 
  -8   9   4        1.33        4.44      6.59 o 
  -7   9   4        1.46        2.78      6.20 o 
  -6   9   4      111.92       82.10     10.09 o 
  -5   9   4      302.94      314.38     12.39 o 
  -4   9   4        2.46        2.50      4.78 o 
  -3   9   4       91.90       85.17      7.95 o 
  -2   9   4        4.25        6.48      5.53 o 
  -1   9   4       16.63       22.42      6.26 o 
   0   9   4      105.21      130.54      8.72 o 
   1   9   4      868.91      917.85     24.88 o 
   2   9   4       58.54       43.16      7.64 o 
   3   9   4        6.66        2.59      5.86 o 
   4   9   4      129.03      142.65     11.66 o 
   5   9   4        0.78        4.86      6.27 o 
   6   9   4        3.00        9.79      7.05 o 
   7   9   4        7.69       16.44     17.92 o 
   8   9   4       20.57       43.73     18.21 o 
  -9  10   4        2.28       30.31     14.10 o 
  -8  10   4       52.16       68.36     13.74 o 
  -7  10   4       74.55       70.04     10.96 o 
  -6  10   4       24.05       21.34      7.58 o 
  -5  10   4      111.90      109.64     11.82 o 
  -4  10   4      125.76      129.55     10.44 o 
  -3  10   4      238.76      258.11     27.71 o 
  -2  10   4      364.41      350.14     21.00 o 
  -1  10   4       43.08       50.95      8.31 o 
   0  10   4      142.15      152.05     18.44 o 
   1  10   4        1.21        7.03      8.42 o 
   2  10   4      107.54       94.61     10.13 o 
   3  10   4       40.35       44.14      9.07 o 
   4  10   4      101.45      108.85     11.32 o 
   5  10   4       17.92       15.71      7.70 o 
   6  10   4       13.92       17.40     10.96 o 
  -6  11   4       50.70       49.31      9.77 o 
  -5  11   4       99.63       67.90     10.51 o 
  -4  11   4       20.05       12.73      6.37 o 
  -3  11   4       76.90       81.99      9.26 o 
  -2  11   4       85.08      103.33     32.27 o 
  -1  11   4        3.12       14.37     10.09 o 
   0  11   4       79.06       80.53     14.07 o 
   1  11   4      107.24      101.44     16.59 o 
   2  11   4        3.01        4.98      9.12 o 
   3  11   4       11.69       29.56     11.36 o 
   4  11   4       40.56       49.35      9.38 o 
 -15   1   5       51.62       49.35      7.88 o 
 -14   1   5        1.54       -2.81      5.28 o 
 -13   1   5       17.07       26.20      7.96 o 
 -12   1   5       55.76       55.40      5.92 o 
 -11   1   5     1568.78     1506.87     33.00 o 
 -10   1   5     1754.47     1643.83     34.94 o 
  -9   1   5      114.11      131.99      6.56 o 
  -8   1   5       13.09        7.32      2.70 o 
  -7   1   5        1.48       -0.04      1.65 o 
  -6   1   5      448.99      399.65     13.07 o 
  -5   1   5     3925.99     3937.35     68.96 o 
  -4   1   5      661.00      796.68     14.11 o 
  -3   1   5     2249.11     1883.26     39.16 o 
  -2   1   5     1660.50     1987.70     48.02 o 
  -1   1   5    16628.20    15735.13    366.14 o 
   0   1   5     2978.23     3499.56     77.74 o 
   1   1   5       75.67       72.40     12.94 o 
   2   1   5      103.68      102.15      5.83 o 
   3   1   5     1126.61      999.82     22.25 o 
   4   1   5       96.66      104.84      5.46 o 
   5   1   5       66.08      135.99     20.19 o 
   6   1   5     1469.97     1593.23     35.06 o 
   7   1   5       96.85       90.02      8.63 o 
   8   1   5       48.66       56.49      6.00 o 
   9   1   5      599.80      653.38     19.06 o 
  10   1   5      142.93      164.37     12.04 o 
  11   1   5      143.26      201.67     18.24 o 
  12   1   5       22.01       33.41      8.12 o 
 -15   2   5        2.26        5.16      7.30 o 
 -14   2   5        1.68       -4.47      6.60 o 
 -13   2   5       13.37       -0.12      6.17 o 
 -12   2   5        1.00        4.90      4.97 o 
 -11   2   5       27.26       23.18      5.74 o 
 -10   2   5      149.15      180.57     10.54 o 
  -9   2   5      148.03      151.11      6.86 o 
  -8   2   5      233.64      185.94      5.98 o 
  -7   2   5     2680.14     2737.14     49.31 o 
  -6   2   5      522.45      607.39     17.27 o 
  -5   2   5     1394.50     1259.68     26.76 o 
  -4   2   5     3152.21     3090.42     56.26 o 
  -3   2   5     4936.37     5378.92    125.74 o 
  -2   2   5      469.75      281.93      9.12 o 
  -1   2   5      686.92      486.96     15.58 o 
   0   2   5     1416.83     1262.69     60.64 o 
   2   2   5      409.22      147.17     13.44 o 
   3   2   5      983.06      762.97     25.08 o 
   4   2   5      434.13      451.28     12.04 o 
   5   2   5       38.79       43.10      4.38 o 
   6   2   5      354.90      317.21     10.69 o 
   7   2   5       32.83       34.05      4.77 o 
   8   2   5       18.28       17.77      4.89 o 
   9   2   5      310.21      305.16     15.13 o 
  10   2   5      541.59      611.25     35.29 o 
  11   2   5        3.66      -12.86     13.70 o 
  12   2   5      142.09      143.31     15.03 o 
 -15   3   5        0.23        5.12      7.35 o 
 -14   3   5        7.35        8.64      7.01 o 
 -13   3   5        8.22        7.55      6.62 o 
 -12   3   5       58.62       45.43     10.47 o 
 -11   3   5      157.37      144.49      9.70 o 
 -10   3   5       70.03       60.86      8.95 o 
  -9   3   5       59.27       41.58      5.90 o 
  -8   3   5        5.56        8.92      3.26 o 
  -7   3   5      364.63      325.43      8.27 o 
  -6   3   5        0.69        0.01      1.52 o 
  -5   3   5     1111.47      952.99     35.91 o 
  -4   3   5      210.45      129.79      6.14 o 
  -3   3   5      175.34      163.50     18.66 o 
  -2   3   5      193.54      221.11     40.38 o 
  -1   3   5      272.12      222.34     16.70 o 
   0   3   5       11.88       20.07      7.76 o 
   1   3   5      543.48      654.29     62.72 o 
   2   3   5      488.73      510.17     45.83 o 
   3   3   5       46.45       57.12      7.64 o 
   4   3   5       29.79       24.63      6.65 o 
   5   3   5      821.17      869.06     34.37 o 
   6   3   5        2.93       -1.63      6.86 o 
   7   3   5      261.91      233.42     27.27 o 
   8   3   5      863.56      890.08     27.55 o 
   9   3   5     1167.25     1240.76     48.94 o 
  10   3   5       68.28       53.88     25.31 o 
  11   3   5       19.82       40.60      9.90 o 
  12   3   5       18.53       26.20      9.49 o 
 -14   4   5       77.78       76.87     16.53 o 
 -13   4   5      587.33      586.30     27.92 o 
 -12   4   5      114.63      101.98      8.83 o 
 -11   4   5       14.39       23.92      5.64 o 
 -10   4   5      177.30      172.20      9.10 o 
  -9   4   5      105.52       97.59      5.81 o 
  -8   4   5      976.34      950.14     20.43 o 
  -7   4   5      207.64      236.89     14.64 o 
  -6   4   5     1399.24     1496.69     31.30 o 
  -5   4   5        7.33        6.00      5.64 o 
  -4   4   5       86.59      131.93      5.86 o 
  -3   4   5     1659.84     1720.72     58.82 o 
  -2   4   5     1621.67     1710.62     53.86 o 
  -1   4   5     1069.57     1001.05     33.53 o 
   0   4   5      829.76      732.11     27.77 o 
   1   4   5      521.47      516.76     21.72 o 
   2   4   5      180.82      118.58     13.37 o 
   3   4   5     3330.97     3211.93     91.08 o 
   4   4   5       14.75        5.29      4.35 o 
   5   4   5        2.16        4.41      3.39 o 
   6   4   5      311.30      316.77     13.20 o 
   7   4   5       49.10       64.23      7.22 o 
   8   4   5      153.10      202.48     11.94 o 
   9   4   5      431.84      399.74     37.65 o 
  10   4   5       14.17       13.11      7.45 o 
  11   4   5        0.36        3.58      7.73 o 
  12   4   5       68.85       49.19     22.66 o 
 -14   5   5        0.03       -2.31      6.30 o 
 -13   5   5       11.00       18.93     15.47 o 
 -12   5   5       16.19       11.72      8.17 o 
 -11   5   5      242.53      290.54     15.45 o 
 -10   5   5        4.89       -1.81      4.81 o 
  -9   5   5      102.61      113.61      6.21 o 
  -8   5   5        3.53       -1.00      4.02 o 
  -7   5   5      507.06      518.55     16.37 o 
  -6   5   5     1969.06     1840.63     40.53 o 
  -5   5   5      657.25      681.16     17.10 o 
  -4   5   5      683.99      667.75     30.42 o 
  -3   5   5        4.44       14.29      3.83 o 
  -2   5   5     1368.37     1286.35     42.50 o 
  -1   5   5      762.05      729.77     25.19 o 
   0   5   5      724.01      570.69     23.90 o 
   1   5   5       16.41       31.40      6.66 o 
   2   5   5        6.34       19.27      5.97 o 
   3   5   5        3.26       -7.84      5.14 o 
   4   5   5      107.32      102.84     14.15 o 
   5   5   5      557.46      582.18     18.07 o 
   6   5   5      493.78      490.60     16.91 o 
   7   5   5      672.21      685.50     21.88 o 
   8   5   5      477.76      491.07     17.99 o 
   9   5   5       78.54       82.77      9.75 o 
  10   5   5       11.03       10.48      6.94 o 
  11   5   5       29.29       21.02      8.00 o 
 -13   6   5       20.14       19.60      9.00 o 
 -12   6   5       73.54       74.25      7.42 o 
 -11   6   5       34.26       41.24      6.99 o 
 -10   6   5        8.14       -1.52      5.61 o 
  -9   6   5        8.08        6.58      4.90 o 
  -8   6   5       99.71       85.21      7.43 o 
  -7   6   5      838.34      872.45     23.09 o 
  -6   6   5       19.45       10.80      4.48 o 
  -5   6   5        4.44        5.64      4.10 o 
  -4   6   5      839.02      936.12     28.03 o 
  -3   6   5      934.18      939.10     47.10 o 
  -2   6   5      263.08      292.37     12.33 o 
  -1   6   5      182.65      157.22      9.22 o 
   0   6   5      165.03      150.47      9.16 o 
   1   6   5       35.17       24.01      5.12 o 
   2   6   5      468.78      528.10     18.63 o 
   3   6   5        5.78       16.11      5.50 o 
   4   6   5      790.34      729.74     42.18 o 
   5   6   5     1050.62     1046.43     41.69 o 
   6   6   5      346.83      331.27     20.33 o 
   7   6   5        6.56        9.88      7.66 o 
   8   6   5       42.28       39.90      6.23 o 
   9   6   5       38.17       43.14     12.95 o 
  10   6   5       10.55        9.39      6.34 o 
  11   6   5       27.17       14.90     14.52 o 
 -12   7   5       49.77       37.68     21.30 o 
 -11   7   5       39.86       37.71      7.59 o 
 -10   7   5      175.67      183.50     17.12 o 
  -9   7   5        6.26       16.61      7.27 o 
  -8   7   5       76.24       72.91      9.58 o 
  -7   7   5      394.70      392.13     17.98 o 
  -6   7   5      123.73      112.57      9.05 o 
  -5   7   5      236.14      216.50     19.91 o 
  -4   7   5      797.12      725.78     28.27 o 
  -3   7   5        1.09       -4.84      4.53 o 
  -2   7   5       18.30       13.18      4.89 o 
  -1   7   5       85.12      101.00      8.47 o 
   0   7   5        2.29        3.78      3.43 o 
   1   7   5      214.90      258.07     10.98 o 
   2   7   5      270.27      283.91     14.35 o 
   3   7   5     1460.07     1295.30     50.22 o 
   4   7   5      887.45      839.35     27.64 o 
   5   7   5      170.08      164.91     15.63 o 
   6   7   5      279.28      266.33     19.40 o 
   7   7   5        0.84       -0.04      7.83 o 
   8   7   5       48.47       75.94     20.94 o 
   9   7   5       91.26       95.91     23.81 o 
  10   7   5      164.41      175.12     31.83 o 
 -11   8   5        5.99        4.25     14.51 o 
 -10   8   5        1.51       13.42      8.79 o 
  -9   8   5        0.55        7.44      6.92 o 
  -8   8   5      109.73       79.78     11.53 o 
  -7   8   5      138.63      150.23     12.61 o 
  -6   8   5       36.53       69.18     23.63 o 
  -5   8   5       12.87        4.01      5.22 o 
  -4   8   5      236.11      248.14     13.15 o 
  -3   8   5       69.05       66.12      8.06 o 
  -2   8   5        1.31        3.06      5.00 o 
  -1   8   5       11.01       26.85      6.16 o 
   0   8   5      195.06      206.26     16.03 o 
   1   8   5      234.43      249.32     10.67 o 
   2   8   5      851.09      870.29     23.77 o 
   3   8   5      308.80      293.36     12.68 o 
   4   8   5      324.92      379.88     17.59 o 
   5   8   5       12.76       14.71      8.47 o 
   6   8   5        0.29        6.26      8.38 o 
   7   8   5       16.33        6.15     16.41 o 
   8   8   5       21.72       66.81     21.17 o 
   9   8   5       44.93       75.31     22.91 o 
 -10   9   5       43.67       53.00     12.01 o 
  -9   9   5        8.77       10.08      7.42 o 
  -8   9   5       22.18       22.15      7.82 o 
  -7   9   5      206.03      224.89     22.20 o 
  -6   9   5       80.75       72.02      9.81 o 
  -5   9   5      271.55      305.57     15.71 o 
  -4   9   5      102.14       80.63      9.03 o 
  -3   9   5      214.26      219.07     16.78 o 
  -2   9   5      195.92      214.72     12.93 o 
  -1   9   5       10.60        9.39      5.76 o 
   0   9   5      890.23      963.26     31.01 o 
   1   9   5      731.58      718.34     21.11 o 
   2   9   5        4.90        3.47      6.00 o 
   3   9   5        9.73        7.60      6.23 o 
   4   9   5       13.50       12.33      6.71 o 
   5   9   5       29.32       17.38      9.32 o 
   6   9   5      139.11      153.01     16.87 o 
   7   9   5       32.28       33.26     17.18 o 
   8   9   5        9.83        5.78     18.10 o 
  -9  10   5       91.77       77.10     11.41 o 
  -8  10   5      124.15      135.98     13.84 o 
  -7  10   5      198.42      199.68     20.37 o 
  -6  10   5       73.81       75.02     10.31 o 
  -5  10   5       36.59       42.03      9.32 o 
  -4  10   5      504.66      602.68     28.26 o 
  -3  10   5      194.37      216.71     14.74 o 
  -2  10   5        0.65        7.23      6.70 o 
  -1  10   5      101.78      112.14     11.03 o 
   0  10   5      211.69      265.50     20.84 o 
   1  10   5       10.25       11.59      9.12 o 
   2  10   5       25.19       27.91     10.39 o 
   3  10   5      113.83      119.90     15.54 o 
   4  10   5       41.35       37.05     11.50 o 
   5  10   5       24.49       24.31     22.01 o 
   6  10   5       17.60       -6.31     14.45 o 
  -6  11   5        3.42        6.51      7.74 o 
  -5  11   5        0.38       -0.23      6.89 o 
  -4  11   5       11.03       10.06      7.28 o 
  -3  11   5       11.81       15.43      9.86 o 
  -2  11   5      120.65      138.91     17.07 o 
  -1  11   5       39.35       44.24     20.75 o 
   0  11   5        8.50       15.61     10.32 o 
   1  11   5      110.72      124.14     16.78 o 
   2  11   5        8.26        7.63     15.53 o 
   3  11   5       77.00       84.12     24.11 o 
   4  11   5       30.79       39.02     19.57 o 
 -15   0   6       20.73        6.13      7.82 o 
 -14   0   6       79.12       81.21     10.48 o 
 -13   0   6       43.57       40.32     11.40 o 
 -12   0   6      843.59      912.28     31.84 o 
 -11   0   6        6.93       15.08      6.33 o 
 -10   0   6       66.50       77.02      8.41 o 
  -9   0   6      776.69      810.78     27.31 o 
  -8   0   6      809.32      918.56     24.14 o 
  -7   0   6      353.84      400.76     13.45 o 
  -6   0   6       84.33       98.77      6.16 o 
  -5   0   6      415.47      294.30     11.40 o 
  -4   0   6     6264.92     5322.25    121.60 o 
  -3   0   6       80.71       45.23      4.11 o 
  -2   0   6    12347.42    14940.67    412.89 o 
  -1   0   6     3509.25     3961.77    111.63 o 
   0   0   6    23751.91    23142.22    828.65 o 
   1   0   6      806.64     1245.12     48.17 o 
   2   0   6       32.02       69.63      5.93 o 
   3   0   6       16.32       30.65      4.63 o 
   4   0   6      552.73      430.31     17.18 o 
   5   0   6      571.95      648.46     23.79 o 
   6   0   6      778.19      736.29     26.83 o 
   7   0   6       16.93       22.77      6.62 o 
   8   0   6       84.65      115.54     11.22 o 
   9   0   6        2.15       -4.77      6.21 o 
  10   0   6        5.92       23.60      8.59 o 
  11   0   6      108.95      135.01     14.25 o 
  12   0   6      486.30      492.55     31.93 o 
 -15   1   6        0.38       -4.55      5.53 o 
 -14   1   6       31.87       44.46      7.26 o 
 -13   1   6      171.18      184.49     10.93 o 
 -12   1   6      176.60      184.57      9.15 o 
 -11   1   6       88.12       76.35      7.51 o 
 -10   1   6      133.91      108.21      6.69 o 
  -9   1   6      242.51      279.79     13.92 o 
  -8   1   6       90.27      103.27      4.10 o 
  -7   1   6      118.99       87.02      4.18 o 
  -6   1   6        3.73        5.49      1.93 o 
  -5   1   6     1017.13      749.58     13.66 o 
  -4   1   6      827.51      536.76     11.27 o 
  -3   1   6      211.63      152.58      7.66 o 
  -2   1   6     8223.02     7996.60    187.11 o 
  -1   1   6    13520.59    13119.73    305.58 o 
   0   1   6      510.71      569.00     14.87 o 
   1   1   6      555.14      402.03     21.48 o 
   2   1   6      701.85      671.94     17.87 o 
   3   1   6     2466.16     2714.72     55.74 o 
   4   1   6      115.58      118.95      6.26 o 
   5   1   6        2.95       15.58      3.49 o 
   6   1   6      382.82      336.72     11.61 o 
   7   1   6       48.06       59.71      5.75 o 
   8   1   6        0.24       -2.32      4.32 o 
   9   1   6      254.45      268.76     11.96 o 
  10   1   6       13.70       12.55      6.24 o 
  11   1   6      248.11      295.95     15.14 o 
  12   1   6       32.74       28.66      9.70 o 
 -15   2   6       92.90       72.56     10.65 o 
 -14   2   6       49.18       47.49      8.92 o 
 -13   2   6        3.84       15.00      7.05 o 
 -12   2   6        4.59        0.99      4.88 o 
 -11   2   6      145.83      146.47      7.61 o 
 -10   2   6      610.78      567.42     13.82 o 
  -9   2   6      792.73      763.17     14.01 o 
  -8   2   6      191.79      181.42      5.88 o 
  -7   2   6       97.70      101.75      4.69 o 
  -6   2   6       24.44       32.47      3.08 o 
  -5   2   6      924.13      827.21     16.56 o 
  -4   2   6      246.77      165.27      6.02 o 
  -3   2   6     1202.22     1082.99     29.34 o 
  -2   2   6     2506.80     2962.28     51.70 o 
  -1   2   6       43.43       38.66     12.27 o 
   0   2   6      969.42      967.51     49.16 o 
   1   2   6      568.78      581.35     16.47 o 
   2   2   6     1039.70     1177.56     35.68 o 
   3   2   6      188.27      159.05      6.50 o 
   4   2   6       95.33       98.99      7.48 o 
   5   2   6       79.52       70.67      5.10 o 
   6   2   6      176.27      170.26      8.42 o 
   7   2   6      306.72      333.18     15.04 o 
   8   2   6      103.50       92.80      7.29 o 
   9   2   6       36.07       18.13      7.55 o 
  10   2   6       12.24       19.33      7.55 o 
  11   2   6       15.27       17.86      9.13 o 
  12   2   6      224.90      241.27     18.93 o 
 -15   3   6        7.34        9.75      7.23 o 
 -14   3   6       35.55       41.66      8.68 o 
 -13   3   6       28.18       23.42     12.45 o 
 -12   3   6      635.15      625.46     24.48 o 
 -11   3   6       91.88       84.22      7.81 o 
 -10   3   6      337.92      362.80     14.19 o 
  -9   3   6        1.67       -4.44      2.59 o 
  -8   3   6      117.26      104.39      5.33 o 
  -7   3   6      434.84      445.62     10.38 o 
  -6   3   6      484.77      511.34     15.25 o 
  -5   3   6      236.72      320.34      7.96 o 
  -4   3   6      269.62      360.73     12.07 o 
  -3   3   6      314.00      361.00     11.16 o 
  -2   3   6        5.65       -0.49      3.77 o 
  -1   3   6      723.17      674.66     36.22 o 
   0   3   6     4331.75     4724.35    210.47 o 
   1   3   6      929.37     1126.43     29.29 o 
   2   3   6      845.86      815.77     26.15 o 
   3   3   6      382.26      401.95     13.66 o 
   4   3   6      510.86      525.77     33.38 o 
   5   3   6       14.07       22.11      4.51 o 
   6   3   6       29.51       45.13     21.49 o 
   7   3   6      148.73      162.80     19.97 o 
   8   3   6       35.28       42.96      7.45 o 
   9   3   6        3.40       13.62      6.51 o 
  10   3   6       57.46       60.59     12.73 o 
  11   3   6        0.14        4.98     15.45 o 
  12   3   6        1.38       -6.00      8.05 o 
 -14   4   6        0.35        7.54      7.10 o 
 -13   4   6       50.44       58.76      8.78 o 
 -12   4   6       13.73       24.14      6.62 o 
 -11   4   6       78.09       84.21      6.75 o 
 -10   4   6      109.91      102.89      8.57 o 
  -9   4   6       15.89        9.55      3.37 o 
  -8   4   6      150.29      113.85      6.31 o 
  -7   4   6        8.36        4.46      2.95 o 
  -6   4   6       88.19       83.40      3.74 o 
  -5   4   6     1395.59     1362.54     34.74 o 
  -4   4   6      111.79      191.29     12.49 o 
  -3   4   6      234.55      291.09     11.42 o 
  -2   4   6      148.10      208.85     16.96 o 
  -1   4   6      647.11      531.29     31.37 o 
   0   4   6     1540.01     1450.42     50.04 o 
   1   4   6     3022.85     2693.83    123.97 o 
   2   4   6      113.27       69.42      9.02 o 
   3   4   6     1954.70     1732.72     51.44 o 
   4   4   6      101.93       93.09      6.57 o 
   5   4   6       55.85       35.09      5.17 o 
   6   4   6       73.58       80.46     10.54 o 
   7   4   6      567.59      581.66     20.36 o 
   8   4   6      190.85      193.55     11.56 o 
   9   4   6       16.37       10.08      5.95 o 
  10   4   6       11.24       -2.11     11.18 o 
  11   4   6       59.26       31.97      9.75 o 
 -14   5   6        2.34        2.66      9.57 o 
 -13   5   6       11.72        1.53      6.17 o 
 -12   5   6       55.33       77.09      9.98 o 
 -11   5   6       56.58       48.70      7.50 o 
 -10   5   6      159.27      152.48      7.44 o 
  -9   5   6       74.36       71.90      5.10 o 
  -8   5   6       90.78       79.15      5.07 o 
  -7   5   6      102.74      114.82     10.43 o 
  -6   5   6      826.61      811.72     22.95 o 
  -5   5   6      222.45      264.73     11.22 o 
  -4   5   6      850.17      927.07     27.21 o 
  -3   5   6      194.07      150.75      8.64 o 
  -2   5   6      240.04      231.23     24.45 o 
  -1   5   6      269.01      344.82     13.31 o 
   0   5   6      863.47      934.40     35.31 o 
   1   5   6     1110.41     1237.10     91.05 o 
   2   5   6        1.16        9.94      6.00 o 
   3   5   6      629.11      591.12     35.49 o 
   4   5   6      997.64      954.40     29.69 o 
   5   5   6       19.39       15.24      7.32 o 
   6   5   6      627.08      607.39     34.28 o 
   7   5   6        8.81       12.81      5.20 o 
   8   5   6      277.76      309.00     14.17 o 
   9   5   6       93.85       70.48      9.37 o 
  10   5   6       37.98       47.63      8.97 o 
  11   5   6        2.76        5.29     14.43 o 
 -13   6   6       43.91       59.88     11.67 o 
 -12   6   6       53.57       48.49      5.77 o 
 -11   6   6      159.36      105.37      8.02 o 
 -10   6   6      351.08      335.81     13.35 o 
  -9   6   6       64.72       77.11     10.00 o 
  -8   6   6      744.45      767.18     21.30 o 
  -7   6   6      145.97      121.66      8.80 o 
  -6   6   6        5.08        3.80      6.13 o 
  -5   6   6        9.78        3.40      4.18 o 
  -4   6   6       62.94       48.35      6.18 o 
  -3   6   6       66.45       71.74      8.37 o 
  -2   6   6     1542.54     1552.87     51.41 o 
  -1   6   6     1675.67     1562.76     43.11 o 
   0   6   6       21.67       10.20      5.70 o 
   1   6   6       69.08       73.50      9.85 o 
   2   6   6       75.48       75.59     10.24 o 
   3   6   6       75.18       70.35     12.79 o 
   4   6   6      133.92      136.12     17.71 o 
   5   6   6      595.51      650.97     45.20 o 
   6   6   6     1157.20     1167.87     46.19 o 
   7   6   6      355.19      307.48     12.34 o 
   8   6   6        4.98       10.89      7.48 o 
   9   6   6        0.14        0.90      5.51 o 
  10   6   6        1.53        1.24     10.60 o 
 -12   7   6        3.68       11.65      7.10 o 
 -11   7   6       40.49       45.14      7.90 o 
 -10   7   6        0.16       -1.32      6.00 o 
  -9   7   6      474.94      464.90     20.26 o 
  -8   7   6       15.01       14.18      7.04 o 
  -7   7   6      277.23      261.36     17.01 o 
  -6   7   6       88.67       92.60     10.60 o 
  -5   7   6      256.59      245.49     15.16 o 
  -4   7   6      471.20      420.78     20.67 o 
  -3   7   6      826.95      749.66     29.10 o 
  -2   7   6      522.91      502.46     18.41 o 
  -1   7   6       74.46       79.53     15.52 o 
   0   7   6        5.01       10.29      6.55 o 
   1   7   6       61.87       62.41      7.77 o 
   2   7   6       80.08       65.94     12.65 o 
   3   7   6      893.02      933.67     62.03 o 
   4   7   6      636.01      588.62     28.62 o 
   5   7   6      309.79      345.21     21.50 o 
   6   7   6      260.41      292.73     41.47 o 
   7   7   6        0.44       -8.25      7.60 o 
   8   7   6       36.66       62.31     20.95 o 
   9   7   6       11.26       63.96     22.85 o 
 -11   8   6        4.00       17.29     15.85 o 
 -10   8   6       94.70       73.17     10.14 o 
  -9   8   6      477.33      514.61     33.47 o 
  -8   8   6       13.46       11.34      6.87 o 
  -7   8   6       24.44       24.72      9.39 o 
  -6   8   6      253.33      258.76     25.93 o 
  -5   8   6       53.11       74.16      8.40 o 
  -4   8   6      375.67      397.46     16.82 o 
  -3   8   6     2091.07     2055.22     56.77 o 
  -2   8   6      648.93      659.76     23.16 o 
  -1   8   6       31.68       22.83      6.02 o 
   0   8   6       71.70       68.37      8.24 o 
   1   8   6      577.54      591.52     21.67 o 
   2   8   6       75.40       82.15      9.04 o 
   3   8   6      182.96      191.85     12.87 o 
   4   8   6       28.81       13.99      9.38 o 
   5   8   6        2.54       -0.52      7.73 o 
   6   8   6      177.89      142.61     16.26 o 
   7   8   6      301.00      235.00     31.70 o 
   8   8   6       92.04       71.29     22.68 o 
 -10   9   6       77.87       52.96     10.02 o 
  -9   9   6       35.89       49.23      9.60 o 
  -8   9   6       59.64       48.09     11.59 o 
  -7   9   6       15.14        2.52      6.70 o 
  -6   9   6        0.41        4.84      7.82 o 
  -5   9   6       67.80       76.90      9.15 o 
  -4   9   6        6.91       10.04      5.76 o 
  -3   9   6      140.95      153.68     18.00 o 
  -2   9   6       17.34        8.77      6.44 o 
  -1   9   6      244.38      225.10     13.52 o 
   0   9   6        3.50       24.50     10.96 o 
   1   9   6      241.07      272.86     15.22 o 
   2   9   6        2.76        4.42      8.04 o 
   3   9   6        3.77        5.26     15.37 o 
   4   9   6       97.02       68.98     12.61 o 
   5   9   6        4.77        2.45      9.28 o 
   6   9   6        0.65       -2.58      9.44 o 
   7   9   6        4.96        8.92     17.13 o 
  -9  10   6      132.11       86.50     11.74 o 
  -8  10   6       59.44       63.57     13.75 o 
  -7  10   6        0.33       -0.58      7.09 o 
  -6  10   6       15.39       26.15      8.10 o 
  -5  10   6       12.38        8.95      7.97 o 
  -4  10   6      212.08      182.50     13.76 o 
  -3  10   6       60.20       50.23      8.67 o 
  -2  10   6        4.74       -1.91      6.13 o 
  -1  10   6      264.81      233.49     17.22 o 
   0  10   6      288.75      334.44     22.60 o 
   1  10   6       88.43       58.42     12.39 o 
   2  10   6       17.43       24.23     10.34 o 
   3  10   6        6.78       12.88      9.58 o 
   4  10   6        0.50       -5.93      9.03 o 
   5  10   6        8.90       11.56     10.28 o 
  -6  11   6      163.51      155.88     14.67 o 
  -5  11   6      102.49       85.75     13.45 o 
  -4  11   6      206.37      206.80     15.27 o 
  -3  11   6       59.65       75.01     10.38 o 
  -2  11   6      467.65      526.95     28.66 o 
  -1  11   6      473.53      549.10     44.45 o 
   0  11   6       81.62       91.74     15.02 o 
   1  11   6       22.11       45.02     12.35 o 
   2  11   6        4.38       24.87     11.19 o 
   3  11   6      106.68      118.54     16.47 o 
 -15   1   7        0.56       -6.50      5.57 o 
 -14   1   7       12.19        3.70      5.86 o 
 -13   1   7        1.99       -0.20      4.32 o 
 -12   1   7      281.20      330.19     11.96 o 
 -11   1   7     1525.68     1499.83     32.90 o 
 -10   1   7      371.12      379.69     23.50 o 
  -9   1   7      506.65      520.66     12.47 o 
  -8   1   7      175.62      203.67      6.19 o 
  -7   1   7      289.57      382.41     10.79 o 
  -6   1   7      927.13     1047.65     16.95 o 
  -5   1   7        5.84       29.27      2.00 o 
  -4   1   7       12.46       29.01      3.18 o 
  -3   1   7       80.49       95.28      9.14 o 
  -2   1   7      423.01      351.03     18.28 o 
  -1   1   7      223.72      390.31     10.09 o 
   0   1   7     1627.80     1466.13     37.60 o 
   1   1   7       32.35        7.99      3.64 o 
   2   1   7      552.26      565.75     15.56 o 
   3   1   7     5169.65     4954.53     99.47 o 
   4   1   7       98.22      141.67      7.02 o 
   5   1   7       90.05      103.75      7.40 o 
   6   1   7       34.69       35.93      4.73 o 
   7   1   7        7.18        7.87      4.41 o 
   8   1   7      189.23      157.14      9.19 o 
   9   1   7      361.58      380.22     14.75 o 
  10   1   7      102.28       80.63      8.13 o 
  11   1   7        4.51       13.03      6.52 o 
  12   1   7       13.32       24.99      8.39 o 
 -15   2   7       85.77       94.96     12.09 o 
 -14   2   7       53.11       57.73      9.39 o 
 -13   2   7      284.17      328.40     14.34 o 
 -12   2   7       29.27       44.92      6.52 o 
 -11   2   7      458.45      449.06     13.46 o 
 -10   2   7        4.39       13.33      3.31 o 
  -9   2   7      491.96      467.02     10.71 o 
  -8   2   7     2140.60     2080.34     38.60 o 
  -7   2   7     7650.11     7249.11    126.19 o 
  -6   2   7      170.86      164.22      6.13 o 
  -5   2   7     1314.73     1471.84     28.09 o 
  -4   2   7     2382.70     2236.50     47.07 o 
  -3   2   7     1026.75      863.46     22.90 o 
  -2   2   7      308.54      243.75      9.23 o 
  -1   2   7      659.99      645.10     21.17 o 
   0   2   7      251.35      174.26     20.50 o 
   1   2   7      518.58      570.85     16.79 o 
   2   2   7       11.53       21.36      3.80 o 
   3   2   7      590.52      606.17     15.34 o 
   4   2   7      213.66      193.94      9.16 o 
   5   2   7      593.58      604.72     25.77 o 
   6   2   7      241.14      267.31     10.71 o 
   7   2   7      656.50      726.03     19.97 o 
   8   2   7      136.02      118.58      8.30 o 
   9   2   7       61.29       62.64      9.02 o 
  10   2   7      449.35      511.63     21.43 o 
  11   2   7       32.98       28.27     11.72 o 
 -15   3   7        5.70        1.00      8.57 o 
 -14   3   7       17.99       19.95     11.78 o 
 -13   3   7       15.39       15.48      6.83 o 
 -12   3   7        1.75        5.57      6.00 o 
 -11   3   7      113.18      117.30      8.74 o 
 -10   3   7      409.23      362.24     12.41 o 
  -9   3   7      759.56      803.51     17.98 o 
  -8   3   7       35.65       42.18      3.78 o 
  -7   3   7      160.03      182.07      5.95 o 
  -6   3   7        4.20       11.69      1.89 o 
  -5   3   7      218.66      223.98      5.66 o 
  -4   3   7       80.45      162.91      7.55 o 
  -3   3   7       37.89       42.20      6.05 o 
  -2   3   7       20.02       16.90      4.82 o 
  -1   3   7     3066.15     2746.63    125.53 o 
   0   3   7     3040.82     3199.31    112.60 o 
   1   3   7      694.54      625.08     21.32 o 
   2   3   7       27.63       56.04      5.57 o 
   3   3   7      278.47      331.57      9.80 o 
   4   3   7     2138.19     2046.86     70.31 o 
   5   3   7      207.63      208.88     16.30 o 
   6   3   7       45.67       62.00     17.96 o 
   7   3   7       58.36       48.99      7.38 o 
   8   3   7      304.06      321.74     15.54 o 
   9   3   7       78.28       82.29      9.29 o 
  10   3   7       15.09       13.52      8.54 o 
  11   3   7        3.73       17.18      9.01 o 
 -14   4   7      125.16      126.02     12.05 o 
 -13   4   7        7.54        8.75      6.71 o 
 -12   4   7        1.91        3.53      5.19 o 
 -11   4   7      161.94      191.44      9.47 o 
 -10   4   7        8.64       -3.03      4.19 o 
  -9   4   7       35.35       28.41      3.95 o 
  -8   4   7     1004.22      911.09     21.29 o 
  -7   4   7       52.48       48.06      4.39 o 
  -6   4   7      613.71      629.20     13.09 o 
  -5   4   7     2171.85     2404.14     59.22 o 
  -4   4   7      160.32      174.85     10.53 o 
  -3   4   7     1067.06     1173.44     32.72 o 
  -2   4   7      163.00      162.56     16.55 o 
  -1   4   7     1596.64     1839.62     87.70 o 
   0   4   7        4.03       10.19      5.43 o 
   1   4   7     4546.34     4228.47    135.42 o 
   2   4   7      720.04      831.07     23.11 o 
   3   4   7      127.78      112.67      7.92 o 
   4   4   7     1014.72      997.13     32.55 o 
   5   4   7       72.05       70.70      6.88 o 
   6   4   7      870.58      775.52     24.58 o 
   7   4   7     1342.00     1262.74     36.32 o 
   8   4   7       51.72       44.13      7.38 o 
   9   4   7      201.00      180.09     12.32 o 
  10   4   7      104.47      103.15     12.14 o 
  11   4   7      150.02      114.29     13.45 o 
 -14   5   7        3.81        5.49      6.49 o 
 -13   5   7       12.92       13.16      6.35 o 
 -12   5   7       12.73        8.09      4.51 o 
 -11   5   7       86.43       83.58      6.05 o 
 -10   5   7        0.34       -2.81      3.13 o 
  -9   5   7      102.59      112.28      6.03 o 
  -8   5   7       86.99      111.11      8.44 o 
  -7   5   7      117.03      115.48      9.44 o 
  -6   5   7     1199.35     1130.81     39.40 o 
  -5   5   7       60.36       67.81      4.92 o 
  -4   5   7      245.71      270.71      9.12 o 
  -3   5   7     1217.96     1335.53     45.30 o 
  -2   5   7        2.52       19.10      5.41 o 
  -1   5   7        5.11        5.26      4.99 o 
   0   5   7      108.73      110.18     10.70 o 
   1   5   7      211.70      271.91     16.27 o 
   2   5   7        2.30       -2.22      5.73 o 
   3   5   7       45.25       75.33     13.44 o 
   4   5   7      177.33      105.57      8.79 o 
   5   5   7      797.23      727.89     22.47 o 
   6   5   7        1.17        6.32      6.08 o 
   7   5   7      105.13      147.24     10.09 o 
   8   5   7      150.07      168.30     11.09 o 
   9   5   7       31.38        6.88      8.46 o 
  10   5   7        5.46       -8.59      6.84 o 
 -13   6   7        5.40        3.29     10.03 o 
 -12   6   7      107.40       91.61      6.83 o 
 -11   6   7        0.56        1.67      3.21 o 
 -10   6   7        0.18        1.33      4.81 o 
  -9   6   7       88.16       63.04      6.59 o 
  -8   6   7       44.38       22.45      5.74 o 
  -7   6   7      205.17      183.76     15.08 o 
  -6   6   7     2467.69     2427.23     64.18 o 
  -5   6   7      542.40      474.18     17.42 o 
  -4   6   7      141.37      178.09     10.52 o 
  -3   6   7       11.83       17.39      8.12 o 
  -2   6   7       42.24       42.09      7.49 o 
  -1   6   7       38.93       53.94      6.58 o 
   0   6   7      217.14      225.68     15.50 o 
   1   6   7      197.32      250.14     16.55 o 
   2   6   7      730.35      728.28     31.44 o 
   3   6   7       89.71       78.40     13.99 o 
   4   6   7      246.30      190.90     16.31 o 
   5   6   7       47.38       49.70     10.68 o 
   6   6   7      403.62      410.19     24.22 o 
   7   6   7       57.13       43.41      5.70 o 
   8   6   7        1.08        3.88      4.68 o 
   9   6   7        0.95       -7.23      5.76 o 
  10   6   7        5.49       13.56     12.93 o 
 -12   7   7       45.89       49.17      8.68 o 
 -11   7   7       46.80       35.53      7.98 o 
 -10   7   7       46.56       43.68      9.13 o 
  -9   7   7        4.82        1.75     11.27 o 
  -8   7   7      200.40      217.13     18.78 o 
  -7   7   7      366.93      378.02     22.31 o 
  -6   7   7      188.03      177.35     15.17 o 
  -5   7   7     3476.56     3414.96     88.93 o 
  -4   7   7       35.72       44.39      8.20 o 
  -3   7   7      449.90      399.95     19.59 o 
  -2   7   7      516.73      592.33     25.00 o 
  -1   7   7      438.27      501.31     19.06 o 
   0   7   7      135.82      151.69     10.91 o 
   1   7   7        1.22       -0.58      4.60 o 
   2   7   7       35.07       39.31      9.83 o 
   3   7   7       40.88       29.19     12.14 o 
   4   7   7       34.30       19.16      9.18 o 
   5   7   7       35.81       40.24     10.11 o 
   6   7   7       82.45       73.67     12.73 o 
   7   7   7      113.76      153.16     18.92 o 
   8   7   7      118.57      111.62     26.23 o 
   9   7   7      216.79      199.61     32.76 o 
 -11   8   7        4.08        1.38      7.76 o 
 -10   8   7        0.92        3.93      6.79 o 
  -9   8   7       54.44       60.28      9.57 o 
  -8   8   7       78.14       60.56      9.25 o 
  -7   8   7      548.02      509.51     25.45 o 
  -6   8   7        9.48        3.79      7.40 o 
  -5   8   7      109.73       95.25      9.62 o 
  -4   8   7       77.58       86.50      9.20 o 
  -3   8   7       87.27       93.91      9.65 o 
  -2   8   7       12.19       17.31      6.17 o 
  -1   8   7        0.82       -0.21      5.21 o 
   0   8   7        0.59       -0.68      5.04 o 
   1   8   7      135.78      145.18     11.42 o 
   2   8   7      123.48      116.93     10.46 o 
   3   8   7       16.25       19.41      9.20 o 
   4   8   7        2.61        4.24      8.72 o 
   5   8   7       27.89       22.01     10.12 o 
   6   8   7       30.69       31.32     17.32 o 
   7   8   7       94.03      110.04     24.93 o 
   8   8   7        6.99        3.40     19.16 o 
 -10   9   7        5.16        4.16      7.47 o 
  -9   9   7        2.11        1.70      7.28 o 
  -8   9   7      100.47       98.60     12.18 o 
  -7   9   7      295.14      337.79     28.91 o 
  -6   9   7      302.58      264.04     18.47 o 
  -5   9   7        1.57        2.90      5.86 o 
  -4   9   7       47.26       29.70      7.03 o 
  -3   9   7      235.00      259.03     14.58 o 
  -2   9   7     1017.78     1128.17     35.42 o 
  -1   9   7       67.29       68.85     10.07 o 
   0   9   7       62.12      126.71     13.42 o 
   1   9   7      428.49      437.73     19.18 o 
   2   9   7       57.84       41.26     11.11 o 
   3   9   7        2.28       -0.71      8.79 o 
   4   9   7      131.84      112.60     15.25 o 
   5   9   7      122.52      107.66     15.17 o 
   6   9   7        3.22       -2.24     20.06 o 
   7   9   7       16.06       36.51     20.85 o 
  -8  10   7       88.80      102.68     16.02 o 
  -7  10   7       71.78       83.32     16.16 o 
  -6  10   7        0.07        6.00      8.47 o 
  -5  10   7      123.95      130.81     17.67 o 
  -4  10   7      214.82      200.33     14.50 o 
  -3  10   7       30.52       36.67      8.24 o 
  -2  10   7        2.01       18.13      7.40 o 
  -1  10   7       15.41       15.11      7.40 o 
   0  10   7       13.23       16.08      7.26 o 
   1  10   7        0.04        4.85      9.65 o 
   2  10   7      260.32      239.45     21.41 o 
   3  10   7        3.20        3.68      9.84 o 
   4  10   7        0.03       -3.56      9.57 o 
   5  10   7       11.52        7.85     14.62 o 
  -6  11   7       11.14       10.11     14.15 o 
  -5  11   7       11.88       12.73      9.56 o 
  -4  11   7       22.31       26.25     10.17 o 
  -3  11   7      210.05      200.23     14.91 o 
  -2  11   7      164.16      189.04     20.38 o 
  -1  11   7       46.96       45.29     17.00 o 
   0  11   7        5.77       11.52     12.60 o 
   1  11   7      103.57       86.83     14.83 o 
   2  11   7       26.30       47.20     12.91 o 
 -15   0   8        1.62        0.53     10.72 o 
 -14   0   8      201.04      183.42     14.31 o 
 -13   0   8      556.82      510.08     22.04 o 
 -12   0   8       21.84       42.54      7.99 o 
 -11   0   8     2162.85     2191.13     64.82 o 
 -10   0   8     1726.48     1683.45     50.58 o 
  -9   0   8     1686.53     1523.43     33.37 o 
  -8   0   8      655.19      610.90     17.96 o 
  -7   0   8      222.69      257.67      9.36 o 
  -6   0   8      477.80      458.93     13.27 o 
  -5   0   8     5093.82     4738.20    108.78 o 
  -4   0   8     4925.21     5237.99    146.80 o 
  -3   0   8       46.51       33.58      4.25 o 
  -2   0   8     1295.56     1820.43     53.43 o 
  -1   0   8     5054.71     4298.42    121.98 o 
   0   0   8     2936.89     2543.14     73.92 o 
   1   0   8      438.05      461.49     21.55 o 
   2   0   8      638.88      773.76     40.34 o 
   3   0   8     2668.75     2749.30     80.49 o 
   4   0   8      190.34      199.29     15.22 o 
   5   0   8     1070.23     1122.62     37.59 o 
   6   0   8      359.04      405.99     19.14 o 
   7   0   8      108.04       88.13     10.25 o 
   8   0   8       53.47       51.13     14.77 o 
   9   0   8        6.02        6.46     10.06 o 
  10   0   8      557.55      618.45     28.38 o 
  11   0   8      141.47      160.87     34.22 o 
 -15   1   8       11.08       12.02      6.66 o 
 -14   1   8       70.03       55.69      8.51 o 
 -13   1   8        1.24        0.10      4.49 o 
 -12   1   8      118.43      134.48     25.36 o 
 -11   1   8     1032.23     1100.57     30.89 o 
 -10   1   8       66.90       58.80      4.60 o 
  -9   1   8       33.88       37.57      4.95 o 
  -8   1   8        0.66        3.31      2.37 o 
  -7   1   8       84.53      149.51      4.63 o 
  -6   1   8     1046.16     1132.13     18.27 o 
  -5   1   8     1140.40     1000.27     17.60 o 
  -4   1   8      229.48      221.82      9.69 o 
  -3   1   8      717.50      807.49     21.79 o 
  -2   1   8      523.50      445.65     13.87 o 
  -1   1   8     4484.71     3755.79     75.14 o 
   0   1   8      216.55      294.37     10.63 o 
   1   1   8      480.11      433.97     21.30 o 
   2   1   8     1306.01     1363.78     33.13 o 
   3   1   8        2.12        5.75      2.86 o 
   4   1   8       92.02      136.36      7.20 o 
   5   1   8      805.23      855.22     21.62 o 
   6   1   8       19.01       23.24      4.69 o 
   7   1   8        5.79        7.85      4.72 o 
   8   1   8       55.33       83.29     11.11 o 
   9   1   8        0.01        9.08      6.33 o 
  10   1   8       13.78        2.31      7.15 o 
  11   1   8        5.06       -1.14      6.75 o 
 -15   2   8       23.64       21.70      8.00 o 
 -14   2   8        9.62       16.58     11.50 o 
 -13   2   8       26.46       16.75      6.13 o 
 -12   2   8       52.08       52.75      6.64 o 
 -11   2   8      259.63      260.13     10.05 o 
 -10   2   8     1331.45     1200.76     20.65 o 
  -9   2   8       17.18       13.31      3.05 o 
  -8   2   8      548.56      533.53     12.38 o 
  -7   2   8     1030.85     1002.25     37.77 o 
  -6   2   8      483.01      500.53     15.90 o 
  -5   2   8       51.40       68.14      3.37 o 
  -4   2   8       21.66       15.00      1.92 o 
  -3   2   8        2.72       39.29      2.64 o 
  -2   2   8     5472.90     5633.67     97.76 o 
  -1   2   8      304.66      300.78     25.86 o 
   0   2   8     1244.66     1275.04     39.15 o 
   1   2   8     2857.91     2745.56     81.39 o 
   2   2   8     1183.86     1275.12     31.14 o 
   3   2   8      140.51      142.33      6.88 o 
   4   2   8     1184.70     1129.73     35.33 o 
   5   2   8       40.64       55.99      5.42 o 
   6   2   8       79.37       76.02      6.34 o 
   7   2   8       79.52       85.68      7.13 o 
   8   2   8       22.52       34.21      5.89 o 
   9   2   8      784.81      775.92     27.01 o 
  10   2   8       43.22       23.41      9.28 o 
  11   2   8        2.20       -1.25      8.39 o 
 -15   3   8       12.65       17.57      7.53 o 
 -14   3   8       12.26       11.07      6.87 o 
 -13   3   8      242.01      223.87     14.76 o 
 -12   3   8      481.63      520.70     23.43 o 
 -11   3   8       39.38       48.11      4.95 o 
 -10   3   8       73.92       83.44      6.58 o 
  -9   3   8      753.23      789.35     19.52 o 
  -8   3   8       53.02       38.55      3.71 o 
  -7   3   8      560.62      736.62     15.39 o 
  -6   3   8       41.42       74.62      3.48 o 
  -5   3   8      263.15      407.06      9.71 o 
  -4   3   8        0.44        1.84      1.98 o 
  -3   3   8      449.33      541.18     16.09 o 
  -2   3   8      563.87      749.48     20.99 o 
  -1   3   8      553.34      640.98     16.46 o 
   0   3   8     1507.12     1306.22     28.14 o 
   1   3   8        9.01        5.90      2.23 o 
   2   3   8      292.41      260.01      9.08 o 
   3   3   8      709.51      812.05     45.72 o 
   4   3   8      469.24      585.77     27.29 o 
   5   3   8      334.58      284.42     19.93 o 
   6   3   8      238.48      224.99     12.37 o 
   7   3   8      366.08      351.04     16.06 o 
   8   3   8        1.00        8.72      7.50 o 
   9   3   8       80.35       59.43     13.80 o 
  10   3   8      235.65      208.16     29.52 o 
  11   3   8        0.18        3.29      8.34 o 
 -15   4   8        7.96       10.48      8.23 o 
 -14   4   8       39.71       51.18      9.10 o 
 -13   4   8       13.41       -2.39      5.92 o 
 -12   4   8       89.34       93.53      7.26 o 
 -11   4   8        0.00       -6.93      3.46 o 
 -10   4   8       75.60       71.44      6.47 o 
  -9   4   8       31.37       36.39      4.49 o 
  -8   4   8       42.43       38.26      4.19 o 
  -7   4   8      873.19      885.52     21.24 o 
  -6   4   8      224.37      236.37      6.39 o 
  -5   4   8       80.29       70.15      5.56 o 
  -4   4   8      681.83      554.22     14.62 o 
  -3   4   8      294.73      273.78     12.07 o 
  -2   4   8      676.68      722.07     40.59 o 
  -1   4   8      740.49      816.05     45.48 o 
   0   4   8       23.93       20.40      6.70 o 
   1   4   8      758.92      711.66     24.39 o 
   2   4   8      111.66       93.34      6.55 o 
   3   4   8      380.37      377.40     15.45 o 
   4   4   8       37.21       26.94      5.45 o 
   5   4   8       67.03       55.68      6.83 o 
   6   4   8        2.64       -1.21      6.15 o 
   7   4   8      543.17      525.77     19.78 o 
   8   4   8       33.69       51.84      7.75 o 
   9   4   8       13.68       29.52      6.99 o 
  10   4   8        3.32        2.29      7.38 o 
 -14   5   8      139.11      130.64     16.05 o 
 -13   5   8      336.28      306.42     16.25 o 
 -12   5   8       52.85       46.40      5.75 o 
 -11   5   8       18.41       12.12      4.68 o 
 -10   5   8        1.38        8.47      3.56 o 
  -9   5   8       29.02       31.20      4.13 o 
  -8   5   8      556.94      525.13     23.31 o 
  -7   5   8        0.26       -8.15      4.08 o 
  -6   5   8      100.11       96.62      7.12 o 
  -5   5   8       48.10       51.87      4.75 o 
  -4   5   8        7.14       10.37      3.32 o 
  -3   5   8     2873.90     2923.26     75.54 o 
  -2   5   8     1143.70     1077.85     37.89 o 
  -1   5   8      444.85      398.23     37.09 o 
   0   5   8      718.16      719.10     55.24 o 
   1   5   8       46.79       52.36      8.88 o 
   2   5   8     1370.15     1310.40     77.96 o 
   3   5   8     1023.88      949.81     52.76 o 
   4   5   8      809.01      813.90     27.34 o 
   5   5   8      335.56      312.83     17.73 o 
   6   5   8      188.86      203.10     11.53 o 
   7   5   8        9.30        6.19      5.40 o 
   8   5   8       82.97       76.34      8.40 o 
   9   5   8        7.57       14.26     13.72 o 
  10   5   8       91.54       67.10     10.43 o 
 -13   6   8      210.81      201.93     12.04 o 
 -12   6   8       57.31       60.28      5.47 o 
 -11   6   8        4.69        8.56      5.82 o 
 -10   6   8        1.54       -0.83      4.59 o 
  -9   6   8      118.90      126.55      9.76 o 
  -8   6   8        4.88       17.06      6.12 o 
  -7   6   8       25.17       16.35      7.10 o 
  -6   6   8        0.65       -1.98      5.00 o 
  -5   6   8      120.16      124.73     19.53 o 
  -4   6   8      777.85      807.17     25.74 o 
  -3   6   8      779.75      827.33     31.38 o 
  -2   6   8      397.28      460.73     21.15 o 
  -1   6   8        4.59        8.00      4.78 o 
   0   6   8      196.08      166.56     18.58 o 
   1   6   8      344.61      311.71     18.95 o 
   2   6   8      164.53      235.01     34.16 o 
   3   6   8      714.52      630.12     44.49 o 
   4   6   8     2140.53     1951.47     70.22 o 
   5   6   8      629.32      570.20     28.85 o 
   6   6   8       72.15      100.10     23.71 o 
   7   6   8        8.65       16.04      5.56 o 
   8   6   8        3.31       -3.03      4.85 o 
   9   6   8        0.74       10.45      6.70 o 
 -12   7   8        7.19        1.51      5.65 o 
 -11   7   8       16.68        0.59      5.23 o 
 -10   7   8       11.13        3.27      6.21 o 
  -9   7   8       57.41       52.44     10.71 o 
  -8   7   8      411.99      407.20     31.08 o 
  -7   7   8      384.95      296.95     18.04 o 
  -6   7   8      529.01      519.82     19.68 o 
  -5   7   8       14.66       23.35     11.45 o 
  -4   7   8       42.86       59.39      7.83 o 
  -3   7   8        7.03        0.69     12.53 o 
  -2   7   8       65.15       88.07     10.55 o 
  -1   7   8       11.27        6.18      4.97 o 
   0   7   8       36.86       38.48      8.12 o 
   1   7   8       56.82       38.16      9.82 o 
   2   7   8      476.07      461.48     24.34 o 
   3   7   8        6.98       13.85      9.08 o 
   4   7   8       73.45       81.71     17.07 o 
   5   7   8      149.06      157.34     16.56 o 
   6   7   8       25.04       34.83     11.19 o 
   7   7   8      142.08      169.33     18.36 o 
   8   7   8        1.48      -23.53     17.43 o 
 -11   8   8       50.63       47.57     12.96 o 
 -10   8   8      147.11      151.17     13.58 o 
  -9   8   8       14.28        6.88      6.90 o 
  -8   8   8        3.89       -7.35      6.35 o 
  -7   8   8       21.24       39.23     23.71 o 
  -6   8   8       36.08       53.72     10.21 o 
  -5   8   8      283.91      242.47     13.52 o 
  -4   8   8      995.92      923.39     30.15 o 
  -3   8   8      100.04      114.63     10.57 o 
  -2   8   8      119.93      117.34     14.46 o 
  -1   8   8      321.20      296.69     14.86 o 
   0   8   8      277.04      235.62     13.39 o 
   1   8   8      887.56      851.09     28.38 o 
   2   8   8      147.54      137.89     11.56 o 
   3   8   8      117.23      147.51     16.12 o 
   4   8   8       39.95       27.76     10.52 o 
   5   8   8        7.57       13.97     10.03 o 
   6   8   8        0.03        4.15      9.37 o 
   7   8   8       45.79       61.40     22.66 o 
 -10   9   8        0.35       -2.20      7.50 o 
  -9   9   8        1.48       -1.29      7.13 o 
  -8   9   8      196.73      223.87     19.87 o 
  -7   9   8       14.90       25.70      9.55 o 
  -6   9   8      140.44       97.82     13.29 o 
  -5   9   8        4.79        4.29      8.33 o 
  -4   9   8        4.96        6.16      6.03 o 
  -3   9   8       31.51       36.09      7.86 o 
  -2   9   8        1.10        0.76      6.40 o 
  -1   9   8      193.42      225.39     14.92 o 
   0   9   8      176.67      202.42     14.28 o 
   1   9   8       86.33       99.31     10.64 o 
   2   9   8        0.04        2.76     13.51 o 
   3   9   8      133.91      152.73     19.40 o 
   4   9   8        3.57       13.58      9.57 o 
   5   9   8        0.85        4.87     17.42 o 
   6   9   8        7.46        1.77     10.80 o 
  -8  10   8        3.12        6.22      7.58 o 
  -7  10   8       42.03       72.18     13.28 o 
  -6  10   8      191.86      170.94     17.36 o 
  -5  10   8      226.49      276.43     19.37 o 
  -4  10   8      154.61      164.43     13.41 o 
  -3  10   8       53.05       50.52      9.32 o 
  -2  10   8        2.03        7.99      7.12 o 
  -1  10   8      158.94      129.70     12.31 o 
   0  10   8       23.42       37.63      8.52 o 
   1  10   8      106.88      158.46     39.01 o 
   2  10   8        6.10       -9.74      8.74 o 
   3  10   8        1.01        8.88     10.15 o 
   4  10   8        3.49        4.25     11.06 o 
  -5  11   8        5.82        8.46      9.20 o 
  -4  11   8       36.32       36.14     15.15 o 
  -3  11   8        3.11       10.73      7.49 o 
  -2  11   8       43.23       62.56     10.35 o 
  -1  11   8      124.15      117.71     16.30 o 
   0  11   8        2.86        6.08     10.20 o 
   1  11   8       10.04        9.36     10.40 o 
 -15   1   9      159.70      179.26     12.00 o 
 -14   1   9      442.92      474.42     17.90 o 
 -13   1   9       89.06       90.13      8.61 o 
 -12   1   9        1.64        2.84      5.80 o 
 -11   1   9       34.73       28.89      5.01 o 
 -10   1   9       39.33       60.03      4.66 o 
  -9   1   9       10.69       16.90      2.88 o 
  -8   1   9      345.52      374.63      8.69 o 
  -7   1   9      449.65      504.45     13.23 o 
  -6   1   9     2433.85     2609.18     39.79 o 
  -5   1   9      272.23      358.42      8.02 o 
  -4   1   9      194.50      283.29     10.24 o 
  -3   1   9       12.86        9.07      3.14 o 
  -2   1   9     1166.19     1320.29     28.47 o 
  -1   1   9      394.49      298.98      9.17 o 
   0   1   9     3469.55     3201.80     73.06 o 
   1   1   9      823.29      977.76     28.46 o 
   2   1   9      293.14      287.43     11.47 o 
   3   1   9       99.23      121.88     12.63 o 
   4   1   9      535.14      601.96     19.51 o 
   5   1   9     1452.89     1402.08     32.34 o 
   6   1   9       11.39        9.65      4.46 o 
   7   1   9      291.45      301.60     12.61 o 
   8   1   9      383.30      369.09     14.23 o 
   9   1   9       10.65        6.50      5.79 o 
  10   1   9       90.47      120.41     15.94 o 
  11   1   9        0.01       -0.71      6.96 o 
 -15   2   9       53.93       90.83     24.30 o 
 -14   2   9        0.45       -1.44      6.68 o 
 -13   2   9       66.49       62.44      7.65 o 
 -12   2   9        0.01       12.54      5.26 o 
 -11   2   9        0.34       -5.10      4.04 o 
 -10   2   9      348.78      318.37      9.59 o 
  -9   2   9      471.90      479.99     11.86 o 
  -8   2   9       14.00       19.99      3.35 o 
  -7   2   9      574.78      464.09     11.01 o 
  -6   2   9     3216.37     2975.61     55.22 o 
  -5   2   9        0.08        6.77      2.10 o 
  -4   2   9      892.13     1128.97     21.52 o 
  -3   2   9     4175.19     3537.97     62.57 o 
  -2   2   9     6828.22     6283.59    109.26 o 
  -1   2   9      947.97     1102.57     26.62 o 
   0   2   9      827.72      893.45     18.67 o 
   1   2   9       39.67       36.14      4.66 o 
   2   2   9        4.67       17.55      3.98 o 
   3   2   9        4.50        0.52      3.77 o 
   4   2   9      167.05      186.45     11.27 o 
   5   2   9      807.09      808.61     20.98 o 
   6   2   9       88.02      100.62      7.43 o 
   7   2   9       41.25       47.07      6.26 o 
   8   2   9      315.76      361.66     17.35 o 
   9   2   9       13.77       10.47      7.37 o 
  10   2   9       31.46       34.57      9.02 o 
 -15   3   9       13.39       14.50      7.34 o 
 -14   3   9       45.74       28.07      7.72 o 
 -13   3   9       18.21       13.65      7.02 o 
 -12   3   9       34.36       21.99      5.67 o 
 -11   3   9      414.64      423.76     12.26 o 
 -10   3   9       43.76       44.10      7.55 o 
  -9   3   9      649.23      720.59     18.25 o 
  -8   3   9      234.15      211.67      7.85 o 
  -7   3   9     1153.13     1119.32     20.31 o 
  -6   3   9       19.47        6.30      2.04 o 
  -5   3   9       19.05       16.65      2.53 o 
  -4   3   9       78.28      129.05      5.53 o 
  -3   3   9      222.04      249.59     20.01 o 
  -2   3   9      673.41      601.18     14.33 o 
  -1   3   9      190.63      205.27     15.79 o 
   0   3   9     2395.29     2461.11     50.92 o 
   1   3   9      459.75      438.74     12.07 o 
   2   3   9      951.65      991.18     26.77 o 
   3   3   9      284.11      301.50     14.17 o 
   4   3   9     1000.80      989.56     40.60 o 
   5   3   9       47.48       39.23     11.30 o 
   6   3   9       21.83       15.05      7.06 o 
   7   3   9      577.64      546.18     20.71 o 
   8   3   9      115.17      110.13     17.57 o 
   9   3   9       48.67       77.04     12.92 o 
  10   3   9        2.18        9.00      8.72 o 
 -15   4   9       89.13       92.28     13.77 o 
 -14   4   9      137.71      100.96     10.97 o 
 -13   4   9       27.91       38.14      7.98 o 
 -12   4   9        3.19        1.21      4.25 o 
 -11   4   9      448.41      439.06     12.70 o 
 -10   4   9     1112.35     1010.19     24.27 o 
  -9   4   9      305.84      275.36     11.74 o 
  -8   4   9       32.45       45.38      5.06 o 
  -7   4   9       79.83      106.33      8.09 o 
  -6   4   9       11.61       28.05      2.58 o 
  -5   4   9     1380.82     1280.30     33.88 o 
  -4   4   9     1190.46     1294.90     29.60 o 
  -3   4   9      499.50      539.20     28.97 o 
  -2   4   9     1773.23     1774.99     45.26 o 
  -1   4   9      194.03      253.50     24.11 o 
   0   4   9      187.15      238.59     15.93 o 
   1   4   9       69.45       41.19     11.32 o 
   2   4   9       52.67       88.06      6.56 o 
   3   4   9      324.67      304.08     14.01 o 
   4   4   9     1039.65     1142.58     39.99 o 
   5   4   9      450.16      440.79     17.16 o 
   6   4   9       99.38      123.31      9.95 o 
   7   4   9       44.35       38.86      9.49 o 
   8   4   9       16.53       11.26      6.25 o 
   9   4   9       51.21       48.57      8.42 o 
  10   4   9       82.44      100.45     12.61 o 
 -14   5   9        0.13        6.96      6.50 o 
 -13   5   9        9.56       -9.07      4.88 o 
 -12   5   9       11.49        6.83      3.95 o 
 -11   5   9       21.29       23.14      4.37 o 
 -10   5   9      276.49      249.73      9.85 o 
  -9   5   9       18.77       19.29      4.22 o 
  -8   5   9      130.45      128.08     10.70 o 
  -7   5   9      484.25      472.89     19.81 o 
  -6   5   9      701.23      680.87     20.98 o 
  -5   5   9       19.83       27.12      4.11 o 
  -4   5   9       52.57       43.63      5.64 o 
  -3   5   9      109.92      147.28     16.75 o 
  -2   5   9       58.68       44.63     13.00 o 
  -1   5   9       67.40      105.24     17.81 o 
   0   5   9        0.45        7.15      6.48 o 
   1   5   9        8.74        4.28      7.11 o 
   2   5   9        2.70       -0.20      6.86 o 
   3   5   9       10.76       21.95     13.48 o 
   4   5   9      314.90      267.54     12.26 o 
   5   5   9      270.37      302.31     17.06 o 
   6   5   9       93.40       94.55      8.40 o 
   7   5   9      145.48      163.97     16.37 o 
   8   5   9        0.33       -0.75      6.29 o 
   9   5   9       10.34       14.97      7.61 o 
 -13   6   9       37.01       37.09      6.62 o 
 -12   6   9        7.56        5.11      3.74 o 
 -11   6   9        6.22        1.45      4.93 o 
 -10   6   9       61.31       63.10     11.12 o 
  -9   6   9       71.85       38.39      6.59 o 
  -8   6   9        5.75       11.12      4.96 o 
  -7   6   9      166.35      170.68     14.69 o 
  -6   6   9      275.82      281.67     14.17 o 
  -5   6   9     1458.02     1598.92     45.19 o 
  -4   6   9      153.65      151.73     10.62 o 
  -3   6   9       84.88       78.26     10.01 o 
  -2   6   9       26.52       35.13      7.73 o 
  -1   6   9       82.54       91.51     11.51 o 
   0   6   9       95.14       91.43     11.92 o 
   1   6   9      228.21      207.43     15.60 o 
   2   6   9      251.97      230.34     17.53 o 
   3   6   9      468.48      456.23     33.45 o 
   4   6   9      326.19      299.84     23.15 o 
   5   6   9      353.59      387.12     23.84 o 
   6   6   9       20.63       19.37     10.99 o 
   7   6   9       12.20       22.70     11.85 o 
   8   6   9        0.42        4.76      5.18 o 
   9   6   9        0.60       14.95      6.86 o 
 -12   7   9      104.09      112.98      9.75 o 
 -11   7   9       27.95       34.17      8.02 o 
 -10   7   9       13.14       12.49      7.07 o 
  -9   7   9       55.65       35.93     18.61 o 
  -8   7   9      301.65      272.99     21.32 o 
  -7   7   9       19.49       -7.51      6.22 o 
  -6   7   9      108.38      108.75     12.33 o 
  -5   7   9       27.83       31.75      7.52 o 
  -4   7   9       93.15       70.67      8.63 o 
  -3   7   9      227.42      247.37     16.00 o 
  -2   7   9      412.85      421.49     17.69 o 
  -1   7   9      162.40      183.54     12.33 o 
   0   7   9       19.91       13.62      8.33 o 
   1   7   9      118.71      107.87     15.22 o 
   2   7   9      832.77      835.36     57.33 o 
   3   7   9       34.03       33.18     11.24 o 
   4   7   9       57.48       62.83     22.73 o 
   5   7   9       62.67       82.03     14.98 o 
   6   7   9      256.89      264.23     28.07 o 
   7   7   9      197.64      204.88     29.21 o 
   8   7   9      175.12      193.37     32.45 o 
 -11   8   9       24.66       30.52      8.76 o 
 -10   8   9        9.60        6.45      7.16 o 
  -9   8   9        9.22        6.63      8.40 o 
  -8   8   9       94.74      125.09     15.55 o 
  -7   8   9        4.87       -5.18      6.46 o 
  -6   8   9       10.23        9.72     10.85 o 
  -5   8   9       24.92       22.54      6.80 o 
  -4   8   9       18.03       19.30      7.78 o 
  -3   8   9      110.27      129.87     11.19 o 
  -2   8   9        0.36        8.35      8.26 o 
  -1   8   9      153.49      130.41     14.04 o 
   0   8   9      105.98      122.12     11.20 o 
   1   8   9      283.48      319.37     16.22 o 
   2   8   9      206.87      205.39     30.11 o 
   3   8   9       60.50       62.74     12.61 o 
   4   8   9       83.48       69.94     14.51 o 
   5   8   9        1.39        9.95     12.31 o 
   6   8   9       33.47       50.58     13.41 o 
   7   8   9        0.08        0.00     11.22 o 
 -10   9   9       17.48       15.38      7.95 o 
  -9   9   9      355.10      420.73     37.17 o 
  -8   9   9      338.11      320.03     21.21 o 
  -7   9   9      264.99      251.04     19.27 o 
  -6   9   9        6.05       12.48      8.14 o 
  -5   9   9       93.00       75.94     16.81 o 
  -4   9   9       59.20       84.67     14.16 o 
  -3   9   9      332.42      379.46     17.86 o 
  -2   9   9      645.68      651.80     24.89 o 
  -1   9   9     1333.28     1402.79     48.47 o 
   0   9   9      157.26      136.14     12.30 o 
   1   9   9      174.29      192.48     14.14 o 
   2   9   9       37.78       25.49      7.67 o 
   3   9   9        0.07       -0.03      9.13 o 
   4   9   9       73.17       68.60     14.17 o 
   5   9   9        8.69       21.07     11.52 o 
  -8  10   9       29.42       23.51     22.05 o 
  -7  10   9        5.03       -7.30      8.10 o 
  -6  10   9       69.69       93.68     13.78 o 
  -5  10   9      260.41      275.77     32.78 o 
  -4  10   9        3.24        1.81      6.64 o 
  -3  10   9       68.83       99.06     11.14 o 
  -2  10   9      170.49      154.13     13.39 o 
  -1  10   9      127.32      146.88     13.15 o 
   0  10   9       11.72       18.69      8.51 o 
   1  10   9       39.68       61.57     13.88 o 
   2  10   9       12.55       19.74     10.83 o 
   3  10   9       11.90       -3.45     12.80 o 
  -5  11   9        0.06        1.98      8.47 o 
  -4  11   9       40.56       36.55     11.05 o 
  -3  11   9        0.50       12.31      9.15 o 
  -2  11   9       53.83       83.34     11.21 o 
  -1  11   9       64.33       87.15     15.22 o 
   0  11   9       79.47       99.24     15.85 o 
 -15   0  10      413.32      459.91     30.56 o 
 -14   0  10       34.23       44.72     11.76 o 
 -13   0  10       47.95       44.82      8.75 o 
 -12   0  10      701.68      704.41     26.89 o 
 -11   0  10      383.34      337.63     16.93 o 
 -10   0  10     1165.35     1207.10     38.37 o 
  -9   0  10        6.39       13.70      3.67 o 
  -8   0  10       92.58      134.52      7.34 o 
  -7   0  10     1349.70     1397.24     44.81 o 
  -6   0  10     2344.72     2118.44     51.06 o 
  -5   0  10     8906.12     8625.10    240.36 o 
  -4   0  10     2266.05     1969.24     58.40 o 
  -3   0  10      616.06      752.46     25.30 o 
  -2   0  10      495.90      410.19     18.89 o 
  -1   0  10    11056.07    11407.09    317.56 o 
   0   0  10      144.47       74.19      7.15 o 
   1   0  10       15.11       41.94      7.29 o 
   2   0  10      733.56      592.20     22.67 o 
   3   0  10      100.21       94.77      8.96 o 
   4   0  10     1343.84     1528.41     49.13 o 
   5   0  10      119.56      160.21     12.83 o 
   6   0  10      638.98      735.09     32.25 o 
   7   0  10       98.50      102.01     11.71 o 
   8   0  10        6.09       -2.88      7.35 o 
   9   0  10      145.85      143.11     15.07 o 
  10   0  10      155.86      161.78     16.13 o 
 -15   1  10      197.18      273.20     18.23 o 
 -14   1  10       28.41       25.87      6.80 o 
 -13   1  10      145.66      172.96     13.67 o 
 -12   1  10      190.34      198.56      9.68 o 
 -11   1  10        3.39        1.82      3.50 o 
 -10   1  10       31.38       30.04      3.92 o 
  -9   1  10      205.93      210.36      9.36 o 
  -8   1  10     1179.86     1086.88     28.58 o 
  -7   1  10       99.70       86.94      3.73 o 
  -6   1  10       18.82       42.95      3.36 o 
  -5   1  10      805.81      684.80     19.58 o 
  -4   1  10      577.43      553.12     23.15 o 
  -3   1  10      360.08      302.39     11.17 o 
  -2   1  10      354.13      372.69     15.67 o 
  -1   1  10       50.94       39.96      3.80 o 
   0   1  10     1774.92     1862.77     44.36 o 
   1   1  10      284.56      320.23     12.52 o 
   2   1  10      242.41      281.06     10.83 o 
   3   1  10      551.35      566.45     16.00 o 
   4   1  10       20.91       29.66      8.14 o 
   5   1  10      102.08      119.70      7.79 o 
   6   1  10        9.48        9.16      4.67 o 
   7   1  10      143.53      138.02      9.23 o 
   8   1  10      113.63      129.70      9.46 o 
   9   1  10        7.10       -2.39      5.57 o 
  10   1  10       22.06       19.98      7.06 o 
 -15   2  10       18.06       16.87      8.01 o 
 -14   2  10       83.09      116.85      9.70 o 
 -13   2  10      281.36      299.48     13.93 o 
 -12   2  10       36.14       41.30      7.15 o 
 -11   2  10      836.09      806.31     19.97 o 
 -10   2  10      321.48      326.52      9.74 o 
  -9   2  10       17.02       14.44      3.14 o 
  -8   2  10      700.99      629.97     18.01 o 
  -7   2  10      195.90      215.80      6.87 o 
  -6   2  10      192.57      229.03     12.63 o 
  -5   2  10       54.18       64.39      4.56 o 
  -4   2  10      191.36      227.90      6.79 o 
  -3   2  10     1948.85     2292.78     41.55 o 
  -2   2  10        5.06        4.30      2.50 o 
  -1   2  10      258.64      259.93      8.51 o 
   0   2  10      639.53      585.52     21.61 o 
   1   2  10        2.57        6.69      3.43 o 
   2   2  10        0.00        1.89      3.09 o 
   3   2  10      962.78      952.68     25.56 o 
   4   2  10      213.86      224.02      9.75 o 
   5   2  10      378.38      452.36     14.85 o 
   6   2  10       55.55       64.16      8.26 o 
   7   2  10       48.96       53.19      7.32 o 
   8   2  10       36.58       45.37      8.68 o 
   9   2  10       60.83       52.95      9.48 o 
  10   2  10       15.29       18.25      8.54 o 
 -15   3  10        2.03       -3.77     11.88 o 
 -14   3  10      105.87      112.91     11.57 o 
 -13   3  10      326.85      321.38     33.00 o 
 -12   3  10       54.31       50.08      7.32 o 
 -11   3  10        4.70        3.84      3.75 o 
 -10   3  10      811.58      812.18     21.00 o 
  -9   3  10       97.90      103.67      8.85 o 
  -8   3  10       14.27       21.94      3.54 o 
  -7   3  10      218.80      191.87      7.55 o 
  -6   3  10       71.82       49.79      3.79 o 
  -5   3  10      200.13      213.27      6.95 o 
  -4   3  10        0.76        2.46      3.45 o 
  -3   3  10      233.56      294.98      8.69 o 
  -2   3  10       16.89       23.79      2.99 o 
  -1   3  10     1764.77     2206.93     51.26 o 
   0   3  10      581.92      522.27     13.80 o 
   1   3  10     1488.75     1432.23     31.72 o 
   2   3  10     1626.62     1596.24     80.40 o 
   3   3  10      371.83      374.24     16.67 o 
   4   3  10        3.02        9.36      9.49 o 
   5   3  10       43.80       49.37      7.35 o 
   6   3  10      177.58      162.13     11.50 o 
   7   3  10      132.92      113.56     10.22 o 
   8   3  10      110.56      145.98     17.43 o 
   9   3  10      128.65      152.25     12.74 o 
  10   3  10       21.01       27.20      9.11 o 
 -14   4  10       12.31       29.61      7.88 o 
 -13   4  10        9.13       11.70      5.46 o 
 -12   4  10       78.03       69.63      6.46 o 
 -11   4  10       86.54       67.86      5.74 o 
 -10   4  10        0.13        2.70      3.81 o 
  -9   4  10      186.05      171.29     19.96 o 
  -8   4  10        0.39       29.02      3.92 o 
  -7   4  10      178.53      150.84      6.87 o 
  -6   4  10       16.09       18.73      4.40 o 
  -5   4  10        1.44        3.22      4.06 o 
  -4   4  10       72.19       64.67     11.35 o 
  -3   4  10        1.90        1.17      3.11 o 
  -2   4  10       20.38       28.98      4.38 o 
  -1   4  10      466.48      455.82     40.30 o 
   0   4  10      503.57      572.78     25.21 o 
   1   4  10        5.29       11.12      6.08 o 
   2   4  10       78.03       94.07     11.11 o 
   3   4  10        3.79       -5.89      4.44 o 
   4   4  10        2.75        5.12     14.67 o 
   5   4  10        0.29       -6.23      5.37 o 
   6   4  10        2.64       10.57      5.69 o 
   7   4  10       26.89       15.94      6.39 o 
   8   4  10        0.60       -0.20      6.19 o 
   9   4  10        4.57        2.37      6.46 o 
 -14   5  10       11.99       19.79      7.37 o 
 -13   5  10      140.92      138.63      9.60 o 
 -12   5  10       18.47       17.10      4.30 o 
 -11   5  10       19.25       13.36      4.45 o 
 -10   5  10      258.26      241.81      9.53 o 
  -9   5  10        3.33        6.94      3.27 o 
  -8   5  10       58.05       51.08      6.52 o 
  -7   5  10     3003.99     3029.84     89.96 o 
  -6   5  10      274.74      262.03     11.70 o 
  -5   5  10       40.63       41.72      5.67 o 
  -4   5  10      361.51      402.76     23.12 o 
  -3   5  10        0.80       -0.38      4.60 o 
  -2   5  10      309.38      401.46     32.61 o 
  -1   5  10       98.34       91.94     18.24 o 
   0   5  10        3.62        6.70      6.80 o 
   1   5  10     1079.54     1136.31     44.73 o 
   2   5  10      548.72      620.71     29.59 o 
   3   5  10       12.74       13.11      4.44 o 
   4   5  10      149.62      184.90     10.86 o 
   5   5  10      350.32      347.99     15.07 o 
   6   5  10        3.47       -3.77      5.00 o 
   7   5  10       99.08       85.65      9.42 o 
   8   5  10       23.49        8.49     20.71 o 
   9   5  10       13.63       10.77      9.23 o 
 -13   6  10       11.76        1.32      4.16 o 
 -12   6  10       43.05       44.31      6.91 o 
 -11   6  10       19.25        5.90      6.79 o 
 -10   6  10        3.32       -0.80      5.10 o 
  -9   6  10      158.67      138.66     14.90 o 
  -8   6  10      545.26      604.02     27.29 o 
  -7   6  10       81.01       81.05     11.06 o 
  -6   6  10       61.00       78.79     16.16 o 
  -5   6  10      303.20      258.03     16.58 o 
  -4   6  10       38.21       33.21      7.04 o 
  -3   6  10       87.50       87.40     10.93 o 
  -2   6  10       50.35       43.92      8.77 o 
  -1   6  10      656.00      666.15     39.48 o 
   0   6  10      737.75      752.28     74.36 o 
   1   6  10       42.35       72.51     11.92 o 
   2   6  10        1.12       12.50     11.50 o 
   3   6  10       11.36       11.46      9.12 o 
   4   6  10        1.07       -0.53      8.88 o 
   5   6  10      322.51      331.13     23.62 o 
   6   6  10        0.46       10.10      4.59 o 
   7   6  10      117.08      119.77     10.89 o 
   8   6  10        9.08       -3.42      5.31 o 
 -12   7  10        0.51       -8.54      5.16 o 
 -11   7  10       18.58       16.28      7.22 o 
 -10   7  10       29.25       47.98     10.53 o 
  -9   7  10       62.20       66.59     10.97 o 
  -8   7  10      348.02      396.98     22.12 o 
  -7   7  10        2.61        5.80      6.89 o 
  -6   7  10       71.50       73.35     14.52 o 
  -5   7  10     2438.40     2444.71     66.60 o 
  -4   7  10     1698.37     1765.78     50.36 o 
  -3   7  10      288.93      318.76     17.20 o 
  -2   7  10        9.99       12.16      5.95 o 
  -1   7  10       24.71       23.20      7.00 o 
   0   7  10       37.13       34.39      9.99 o 
   1   7  10       22.85       17.22      8.69 o 
   2   7  10       42.98       69.90     12.76 o 
   3   7  10       32.55       33.04     10.56 o 
   4   7  10       17.31        9.77      9.44 o 
   5   7  10        5.80       15.94     10.65 o 
   6   7  10       45.12       49.14     27.05 o 
   7   7  10       12.11       24.69     29.24 o 
 -11   8  10      210.90      214.63     16.38 o 
 -10   8  10      192.09      196.86     18.66 o 
  -9   8  10        4.08       12.72      8.60 o 
  -8   8  10      184.08      203.83     17.99 o 
  -7   8  10      178.85      219.32     18.20 o 
  -6   8  10        4.96        8.41      7.72 o 
  -5   8  10       48.62       49.05      8.13 o 
  -4   8  10      589.24      526.37     22.15 o 
  -3   8  10       79.19       90.24     15.70 o 
  -2   8  10      122.93      145.26     16.03 o 
  -1   8  10      191.91      188.71     16.85 o 
   0   8  10      285.39      343.80     16.85 o 
   1   8  10        1.17        4.06      9.61 o 
   2   8  10      107.14      116.79     15.54 o 
   3   8  10       11.74        2.61      9.16 o 
   4   8  10       71.88       55.96     12.95 o 
   5   8  10      126.65       95.90     17.05 o 
   6   8  10      243.44      227.78     22.34 o 
 -10   9  10        1.23        8.96      7.90 o 
  -9   9  10        9.41       19.76      9.80 o 
  -8   9  10       13.26       12.66      9.04 o 
  -7   9  10       64.03       55.45     11.56 o 
  -6   9  10        0.00       -8.75      7.17 o 
  -5   9  10      104.48       96.60     12.95 o 
  -4   9  10       49.80       57.26      9.09 o 
  -3   9  10        9.91       28.40      7.76 o 
  -2   9  10      346.89      331.57     17.35 o 
  -1   9  10       79.17       91.13     23.61 o 
   0   9  10       17.14       24.87      8.13 o 
   1   9  10        2.52       -5.64      6.49 o 
   2   9  10       50.87       37.12      8.75 o 
   3   9  10       35.69       46.28     12.82 o 
   4   9  10        0.00       -8.28      9.80 o 
   5   9  10        2.99       17.44     12.14 o 
  -8  10  10       91.07      137.58     16.89 o 
  -7  10  10      112.01       91.29     14.43 o 
  -6  10  10       79.54       70.72     12.47 o 
  -5  10  10      109.80       88.64     14.11 o 
  -4  10  10      156.55      163.15     13.70 o 
  -3  10  10        0.99        1.41      6.66 o 
  -2  10  10      132.04      121.82     12.42 o 
  -1  10  10      145.60      133.79     13.00 o 
   0  10  10       17.44       25.55      8.61 o 
   1  10  10       55.33       46.64     13.31 o 
   2  10  10       63.55       86.29     15.47 o 
  -3  11  10       70.57       96.02     11.86 o 
  -2  11  10       35.13       26.87     15.25 o 
 -15   1  11      121.49      117.61     10.39 o 
 -14   1  11       77.54      101.69     16.33 o 
 -13   1  11      633.02      660.09     37.96 o 
 -12   1  11     1208.68     1208.74     28.16 o 
 -11   1  11      155.63      180.04      7.64 o 
 -10   1  11      206.14      179.33      6.57 o 
  -9   1  11      792.99      841.57     18.72 o 
  -8   1  11      229.72      264.48     10.22 o 
  -7   1  11      142.09      164.34      8.26 o 
  -6   1  11        0.03       19.88      2.58 o 
  -5   1  11      210.61      202.99      9.05 o 
  -4   1  11       21.75       38.69      6.96 o 
  -3   1  11      519.59      635.31     15.83 o 
  -2   1  11       34.23       40.36      3.95 o 
  -1   1  11     2110.46     2090.31     44.38 o 
   0   1  11     2190.34     2297.89     54.33 o 
   1   1  11     1213.55     1356.29     46.16 o 
   2   1  11     1607.07     1790.37     43.74 o 
   3   1  11      196.45      223.96     12.30 o 
   4   1  11        0.00       -2.64      4.06 o 
   5   1  11        1.17        5.59      4.48 o 
   6   1  11      222.62      209.61     15.09 o 
   7   1  11      646.39      681.01     20.37 o 
   8   1  11      540.05      546.23     18.32 o 
   9   1  11        0.37        1.14      5.77 o 
  10   1  11       55.42       45.93      8.30 o 
 -15   2  11       34.62       45.04      7.61 o 
 -14   2  11       11.10        5.03      6.92 o 
 -13   2  11      462.56      472.03     18.41 o 
 -12   2  11        0.77       -1.77      4.20 o 
 -11   2  11       89.58      114.85     13.05 o 
 -10   2  11      146.26      139.12      7.25 o 
  -9   2  11      130.26      148.23      6.48 o 
  -8   2  11      854.13      902.97     19.32 o 
  -7   2  11     1059.93     1152.30     20.97 o 
  -6   2  11      567.73      608.34     13.58 o 
  -5   2  11       49.02       26.27      3.23 o 
  -4   2  11      469.33      481.40     11.13 o 
  -3   2  11       54.35       26.81      2.90 o 
  -2   2  11       35.64       26.42      4.14 o 
  -1   2  11      128.22      139.34      8.47 o 
   0   2  11        0.21       15.26      4.86 o 
   1   2  11        0.01       -0.80      5.98 o 
   2   2  11        0.41        5.68      3.97 o 
   3   2  11      201.68      219.28     11.58 o 
   4   2  11     1268.84     1302.23     30.88 o 
   5   2  11      482.63      522.99     16.43 o 
   6   2  11        3.60        8.46      4.79 o 
   7   2  11       20.38       29.40      6.19 o 
   8   2  11       54.36       32.53      9.87 o 
   9   2  11       47.06       27.19      8.54 o 
 -15   3  11        8.72       10.78      7.53 o 
 -14   3  11        2.08        8.81      6.68 o 
 -13   3  11        8.33        6.54      5.28 o 
 -12   3  11       30.24       22.83      6.59 o 
 -11   3  11       83.53       55.80      5.79 o 
 -10   3  11     3131.02     3232.29     66.28 o 
  -9   3  11      513.01      500.15     30.23 o 
  -8   3  11      867.59      856.36     18.25 o 
  -7   3  11      631.06      610.06     12.78 o 
  -6   3  11      120.17       83.96      4.82 o 
  -5   3  11      514.55      483.42     11.75 o 
  -4   3  11       21.48       36.74      2.73 o 
  -3   3  11       11.60        1.64      2.08 o 
  -2   3  11      919.77      952.25     22.04 o 
  -1   3  11      114.54      125.22     10.96 o 
   0   3  11        2.00       -2.61      2.92 o 
   1   3  11      242.24      268.29     31.97 o 
   2   3  11        2.89       13.32      4.89 o 
   3   3  11        2.16        6.61      6.92 o 
   4   3  11        3.07       -0.19      5.83 o 
   5   3  11        0.20       -1.16      5.56 o 
   6   3  11       71.98       69.05      8.81 o 
   7   3  11        1.63       -0.53      5.73 o 
   8   3  11       12.08        0.82      6.58 o 
   9   3  11        1.28       -9.92     10.14 o 
 -14   4  11        1.53        4.31      7.65 o 
 -13   4  11       71.75       65.37      7.36 o 
 -12   4  11       23.48       10.91      5.12 o 
 -11   4  11      164.42      183.19      9.30 o 
 -10   4  11      224.08      217.27      9.51 o 
  -9   4  11       73.37       86.43      8.13 o 
  -8   4  11      330.13      318.71     10.59 o 
  -7   4  11       50.68       46.76      4.01 o 
  -6   4  11     1032.65     1103.68     24.69 o 
  -5   4  11      475.95      519.82     17.22 o 
  -4   4  11        1.77       12.23      6.86 o 
  -3   4  11      614.70      638.22     37.56 o 
  -2   4  11     1327.61     1264.93     40.45 o 
  -1   4  11     1514.57     1539.94     36.88 o 
   0   4  11     2741.85     2905.93     84.98 o 
   1   4  11        1.01       -0.26      3.65 o 
   2   4  11      218.64      245.24     11.77 o 
   3   4  11     1308.46     1325.08     46.95 o 
   4   4  11      237.73      212.66     17.13 o 
   5   4  11       22.14       14.37      5.74 o 
   6   4  11        6.61      -10.03      5.01 o 
   7   4  11       40.77       49.56      8.05 o 
   8   4  11       23.21       18.61     11.45 o 
   9   4  11       68.51       47.25     10.88 o 
 -14   5  11       52.05       52.19      7.27 o 
 -13   5  11       92.42       95.54      8.27 o 
 -12   5  11        1.34        1.86      3.92 o 
 -11   5  11      116.59      120.72      7.44 o 
 -10   5  11       89.04       82.45      6.87 o 
  -9   5  11      506.48      539.24     14.69 o 
  -8   5  11      699.68      685.91     21.93 o 
  -7   5  11     1579.61     1563.15     52.80 o 
  -6   5  11       31.29       39.63      5.88 o 
  -5   5  11       31.94       29.17      5.83 o 
  -4   5  11     1701.53     1629.33     70.05 o 
  -3   5  11       62.84       84.33     17.84 o 
  -2   5  11      177.39      183.40     24.01 o 
  -1   5  11      182.22      121.45     21.57 o 
   0   5  11      123.01      152.16     14.78 o 
   1   5  11      218.45      229.80     18.20 o 
   2   5  11       15.58       14.61      6.22 o 
   3   5  11       65.35       63.15      6.61 o 
   4   5  11       95.38      108.49      9.61 o 
   5   5  11      352.98      375.15     15.86 o 
   6   5  11      199.76      190.34     12.10 o 
   7   5  11       58.79       73.42      8.82 o 
   8   5  11        1.53       -6.94      5.95 o 
 -13   6  11       91.25      102.16     12.24 o 
 -12   6  11      166.46      194.05     11.83 o 
 -11   6  11       14.68       -0.28      5.64 o 
 -10   6  11      228.10      200.60     12.67 o 
  -9   6  11       42.02       54.27      9.66 o 
  -8   6  11      122.72      127.04     13.29 o 
  -7   6  11      952.16     1011.02     52.09 o 
  -6   6  11      131.06      177.20     14.60 o 
  -5   6  11        0.03       20.22      6.68 o 
  -4   6  11      153.35      138.50     10.94 o 
  -3   6  11       30.58       43.89      9.51 o 
  -2   6  11        0.81        3.66     13.59 o 
  -1   6  11       91.11      114.71     13.63 o 
   0   6  11       71.52       98.05     13.19 o 
   1   6  11      143.78      150.03     15.99 o 
   2   6  11      109.00       94.96     13.93 o 
   3   6  11      106.32      124.72     15.63 o 
   4   6  11      308.54      316.99     23.21 o 
   5   6  11       27.27       29.01     11.91 o 
   6   6  11       65.86       54.65      6.64 o 
   7   6  11        0.85       -3.06      5.17 o 
 -12   7  11       31.02       24.08      7.55 o 
 -11   7  11        1.88        0.62      7.23 o 
 -10   7  11       25.04       16.19      8.70 o 
  -9   7  11      102.22      122.74     14.22 o 
  -8   7  11        0.07       13.97      8.16 o 
  -7   7  11       35.93       19.38      9.42 o 
  -6   7  11      602.69      586.19     27.48 o 
  -5   7  11     1866.31     1965.13     55.46 o 
  -4   7  11     2966.77     3067.74     82.03 o 
  -3   7  11      859.83      865.05     29.19 o 
  -2   7  11       57.21       41.75      9.57 o 
  -1   7  11        4.85        7.55      7.92 o 
   0   7  11       31.70       39.14     10.76 o 
   1   7  11      101.08       76.70     12.98 o 
   2   7  11      224.54      224.03     19.83 o 
   3   7  11       12.08       -7.57     13.11 o 
   4   7  11        5.54       10.09     10.11 o 
   5   7  11        2.06        2.98     10.26 o 
   6   7  11      100.16      115.00     16.98 o 
 -11   8  11        0.24       -0.10      7.68 o 
 -10   8  11        0.01        4.78      9.09 o 
  -9   8  11       16.08        2.43      8.05 o 
  -8   8  11      216.85      208.61     19.53 o 
  -7   8  11       26.95       31.00     10.61 o 
  -6   8  11        1.31        6.09      7.02 o 
  -5   8  11       78.73       91.81     10.49 o 
  -4   8  11      125.60      132.15     11.79 o 
  -3   8  11      299.47      281.87     18.98 o 
  -2   8  11        8.06        9.25      8.39 o 
  -1   8  11        3.15        8.45      6.88 o 
   0   8  11        7.92        6.71      7.00 o 
   1   8  11       56.05       80.08     13.78 o 
   2   8  11        0.20        2.26      9.07 o 
   3   8  11        0.45       -0.89      9.50 o 
   4   8  11       13.06       21.59     11.38 o 
   5   8  11       59.93       95.70     15.89 o 
 -10   9  11       26.68       15.92     10.19 o 
  -9   9  11       53.99       69.03     14.03 o 
  -8   9  11        4.95       12.50      9.22 o 
  -7   9  11       13.91       14.02      8.61 o 
  -6   9  11       98.15      108.78     16.48 o 
  -5   9  11       86.15       88.68     14.86 o 
  -4   9  11      229.00      278.60     21.64 o 
  -3   9  11      129.00      123.35     12.11 o 
  -2   9  11      262.66      279.61     34.56 o 
  -1   9  11       50.19       70.63     10.11 o 
   0   9  11      128.20      123.96     12.48 o 
   1   9  11       12.38       15.60      7.72 o 
   2   9  11        3.09        7.18      7.37 o 
   3   9  11       29.01       31.31     12.57 o 
   4   9  11       18.22        8.17     11.89 o 
  -7  10  11      137.16      190.25     26.07 o 
  -6  10  11      110.71       93.99     13.91 o 
  -5  10  11      135.14      132.32     16.02 o 
  -4  10  11       13.10       25.57      8.48 o 
  -3  10  11       31.82       28.70      8.55 o 
  -2  10  11       20.89       23.59     10.92 o 
  -1  10  11        3.96        9.21      7.89 o 
   0  10  11       20.80       44.67     10.08 o 
   1  10  11      163.42      157.29     19.45 o 
 -15   0  12       16.59       22.40     11.75 o 
 -14   0  12       18.67       25.26      8.23 o 
 -13   0  12      318.95      358.43     18.69 o 
 -12   0  12     1048.92     1088.92     36.87 o 
 -11   0  12      307.14      296.60     15.86 o 
 -10   0  12      215.89      238.91     10.81 o 
  -9   0  12      620.60      567.52     19.06 o 
  -8   0  12     1015.77      858.12     30.20 o 
  -7   0  12      376.50      350.59     18.77 o 
  -6   0  12     1078.81     1215.67     38.29 o 
  -5   0  12      612.99      727.87     25.06 o 
  -4   0  12      660.15      662.42     23.63 o 
  -3   0  12     1995.59     1973.35     59.63 o 
  -2   0  12     7854.19     8404.32    235.67 o 
  -1   0  12      380.77      421.21     17.88 o 
   0   0  12      486.04      385.46     17.04 o 
   1   0  12      597.76      596.78     28.55 o 
   2   0  12     2558.77     2554.03     98.66 o 
   3   0  12      265.38      335.67     17.62 o 
   4   0  12      764.54      779.85     30.06 o 
   5   0  12      281.38      330.84     18.56 o 
   6   0  12       72.19       83.47     10.93 o 
   7   0  12       71.09       67.37     11.16 o 
   8   0  12        0.12        3.15     13.01 o 
   9   0  12       62.04       49.95     21.42 o 
 -15   1  12       60.02       77.52      9.14 o 
 -14   1  12      109.70      122.88     13.21 o 
 -13   1  12      258.43      276.38     29.41 o 
 -12   1  12     1054.15     1047.37     22.27 o 
 -11   1  12        0.59       13.17      3.90 o 
 -10   1  12      218.65      193.27      8.07 o 
  -9   1  12       12.02       14.35      2.89 o 
  -8   1  12       23.46       37.15      2.99 o 
  -7   1  12       64.09       38.29      3.23 o 
  -6   1  12      496.20      519.50     13.86 o 
  -5   1  12        0.31        5.64      3.51 o 
  -4   1  12        0.93       25.62      4.49 o 
  -3   1  12      529.48      532.95     25.50 o 
  -2   1  12     1341.23     1273.16     28.76 o 
  -1   1  12     1937.94     1991.39     42.48 o 
   0   1  12      498.35      487.34     15.63 o 
   1   1  12        7.48        8.47      6.79 o 
   2   1  12      110.23      125.60      8.10 o 
   3   1  12       42.11       61.38      6.08 o 
   4   1  12      190.45      204.03     10.65 o 
   5   1  12      146.49      127.81      8.74 o 
   6   1  12      122.33      134.47      9.17 o 
   7   1  12        5.25        2.02      5.45 o 
   8   1  12       10.82        4.47      8.97 o 
   9   1  12      133.57      136.43     10.84 o 
 -15   2  12        0.00       -3.46      5.88 o 
 -14   2  12        1.95       -2.88      5.54 o 
 -13   2  12      157.25      164.92     10.96 o 
 -12   2  12      228.73      243.91     11.95 o 
 -11   2  12       82.25      107.12      8.09 o 
 -10   2  12        1.49        5.89      3.52 o 
  -9   2  12        1.71        5.70      3.06 o 
  -8   2  12       43.74       35.29      3.58 o 
  -7   2  12       44.35       49.32      4.01 o 
  -6   2  12      172.63      193.70      9.85 o 
  -5   2  12       18.73       27.78      3.08 o 
  -4   2  12      347.30      388.37      9.94 o 
  -3   2  12     3350.35     3565.18     63.74 o 
  -2   2  12      190.56      209.21      8.33 o 
  -1   2  12      576.48      603.19     22.69 o 
   0   2  12       18.25       14.07      5.90 o 
   1   2  12      322.29      277.39     15.08 o 
   2   2  12      310.44      320.06     12.53 o 
   3   2  12      466.88      484.76     16.54 o 
   4   2  12       24.12       27.12      5.37 o 
   5   2  12        1.65        3.40      5.56 o 
   6   2  12        1.23        6.79      5.05 o 
   7   2  12        2.75       -0.39      6.34 o 
   8   2  12       82.77       61.58      9.98 o 
   9   2  12        6.91       -0.51     11.71 o 
 -15   3  12       64.94       30.63      8.26 o 
 -14   3  12       86.89       82.46     15.38 o 
 -13   3  12      199.71      165.18     10.49 o 
 -12   3  12        0.04        3.37      4.77 o 
 -11   3  12      128.98      149.46      9.67 o 
 -10   3  12     2031.08     1964.55     42.28 o 
  -9   3  12      714.69      681.79     30.89 o 
  -8   3  12       69.67       89.13      5.14 o 
  -7   3  12        5.82       12.99      3.26 o 
  -6   3  12      909.44      851.86     18.43 o 
  -5   3  12      457.87      416.64     18.06 o 
  -4   3  12      184.30      267.49      8.13 o 
  -3   3  12      119.50      114.23      4.89 o 
  -2   3  12      248.39      299.78      9.96 o 
  -1   3  12      706.25      776.74     21.41 o 
   0   3  12      946.42      950.52     26.06 o 
   1   3  12     1339.34     1391.42     38.53 o 
   2   3  12      685.75      676.10     43.63 o 
   3   3  12       17.12       28.29      7.09 o 
   4   3  12      212.93      202.18     12.16 o 
   5   3  12      543.25      501.20     19.52 o 
   6   3  12      346.78      335.23     16.38 o 
   7   3  12       25.89       11.02      6.86 o 
   8   3  12        8.60        6.33      9.65 o 
 -14   4  12        0.99        3.53      6.84 o 
 -13   4  12       61.88       67.24     10.51 o 
 -12   4  12        6.12        1.10      6.39 o 
 -11   4  12        7.46       11.18      5.12 o 
 -10   4  12        5.31        6.07      3.97 o 
  -9   4  12       44.51       65.89      7.96 o 
  -8   4  12      101.34      109.90      6.56 o 
  -7   4  12      260.99      289.97     13.11 o 
  -6   4  12      311.17      272.75      9.60 o 
  -5   4  12      255.53      241.66     11.67 o 
  -4   4  12      668.48      596.80     19.52 o 
  -3   4  12      273.78      278.20     12.19 o 
  -2   4  12      163.46      238.18     15.06 o 
  -1   4  12      123.26       97.18      6.16 o 
   0   4  12      578.69      560.10     32.73 o 
   1   4  12       48.74       60.48      9.07 o 
   2   4  12       50.19       37.96      6.15 o 
   3   4  12       83.82      111.88     15.78 o 
   4   4  12        2.45       -2.88      5.28 o 
   5   4  12       41.30       40.20      7.31 o 
   6   4  12       11.99        4.92      6.91 o 
   7   4  12       69.45       64.55      9.11 o 
   8   4  12       39.96       34.43     12.86 o 
 -14   5  12      138.86      121.78      9.59 o 
 -13   5  12       20.52        6.36      5.28 o 
 -12   5  12       16.36        9.64      4.36 o 
 -11   5  12        7.02        9.60      4.13 o 
 -10   5  12      191.14      187.09      8.74 o 
  -9   5  12      435.57      406.44     12.13 o 
  -8   5  12       68.10       86.28      8.13 o 
  -7   5  12     1084.76     1124.08     31.78 o 
  -6   5  12      136.75      141.78      9.55 o 
  -5   5  12      745.33      761.64     24.95 o 
  -4   5  12     1109.67     1165.62     61.80 o 
  -3   5  12      538.91      588.40     27.75 o 
  -2   5  12        0.01        8.40     15.30 o 
  -1   5  12        2.27       -0.48     15.03 o 
   0   5  12      311.68      360.48     22.17 o 
   1   5  12     1114.65     1120.08     45.95 o 
   2   5  12      513.28      438.06     15.92 o 
   3   5  12       62.85       62.42      6.93 o 
   4   5  12      160.35      156.81     10.77 o 
   5   5  12       83.47       70.71      8.19 o 
   6   5  12       29.06       20.37      6.69 o 
   7   5  12      118.67       99.38     10.04 o 
 -13   6  12        6.58       13.03      9.05 o 
 -12   6  12       32.53       18.58      7.05 o 
 -11   6  12        0.43        2.79      5.65 o 
 -10   6  12      219.80      209.81     13.20 o 
  -9   6  12        5.69        5.49      5.46 o 
  -8   6  12       63.11       73.83     15.40 o 
  -7   6  12       31.81       38.01      8.78 o 
  -6   6  12       13.66       34.19      7.40 o 
  -5   6  12        7.60       17.52      6.93 o 
  -4   6  12        0.25       -4.16      5.93 o 
  -3   6  12      356.33      342.26     16.88 o 
  -2   6  12      464.86      451.64     26.75 o 
  -1   6  12      522.78      477.90     25.88 o 
   0   6  12       55.10       69.88     12.42 o 
   1   6  12       67.65       53.36     11.80 o 
   2   6  12      236.53      226.23     20.33 o 
   3   6  12      257.29      233.84     33.26 o 
   4   6  12       36.62       17.18     11.10 o 
   5   6  12      101.90      102.27      8.23 o 
   6   6  12      116.20      166.59     15.97 o 
   7   6  12       21.51       21.27      6.34 o 
 -12   7  12       26.46       11.68      6.34 o 
 -11   7  12        0.03       -1.89      7.91 o 
 -10   7  12        1.63        0.52      7.58 o 
  -9   7  12      289.52      273.74     18.68 o 
  -8   7  12       37.59       29.08     18.76 o 
  -7   7  12        0.01       -4.24      7.01 o 
  -6   7  12       46.53       39.36      9.62 o 
  -5   7  12      202.70      176.23     13.35 o 
  -4   7  12      236.53      245.78     17.20 o 
  -3   7  12      190.66      173.11     22.62 o 
  -2   7  12        1.52        2.23      6.15 o 
  -1   7  12      175.28      159.98     16.62 o 
   0   7  12      209.38      179.02     17.81 o 
   1   7  12       36.80       26.08     10.57 o 
   2   7  12       43.50       62.42     12.59 o 
   3   7  12       37.05       44.61     11.94 o 
   4   7  12        8.77        0.41     10.45 o 
   5   7  12       42.48       31.98     12.95 o 
   6   7  12       45.85       37.95     13.98 o 
 -11   8  12      166.09      165.93     26.21 o 
 -10   8  12        1.20       -2.03      8.71 o 
  -9   8  12       64.50       87.87     13.49 o 
  -8   8  12      179.92      177.43     17.64 o 
  -7   8  12      161.08      149.80     16.12 o 
  -6   8  12       39.34       49.27     10.27 o 
  -5   8  12      243.61      210.49     22.24 o 
  -4   8  12       18.96       16.68      7.20 o 
  -3   8  12       29.71       28.59      8.04 o 
  -2   8  12      839.44      867.93     44.48 o 
  -1   8  12      562.24      535.71     22.47 o 
   0   8  12      130.93      136.75     13.63 o 
   1   8  12        1.57       -2.97     10.09 o 
   2   8  12       61.80       60.45     20.83 o 
   3   8  12        0.30       18.35     14.22 o 
   4   8  12      110.24      109.33     17.13 o 
   5   8  12        0.09        0.25     10.97 o 
  -9   9  12      106.53       98.33     14.67 o 
  -8   9  12       24.57        9.87      9.54 o 
  -7   9  12        2.49        3.98      8.52 o 
  -6   9  12        6.75        9.27      8.33 o 
  -5   9  12        7.72        8.95      8.35 o 
  -4   9  12       65.47       59.40     10.05 o 
  -3   9  12        2.59       -5.65      6.89 o 
  -2   9  12      212.25      257.25     16.69 o 
  -1   9  12       88.50       91.96     11.53 o 
   0   9  12       98.40       93.64     20.73 o 
   1   9  12       23.37       27.01      8.69 o 
   2   9  12       89.97       85.52     15.63 o 
   3   9  12       45.43       32.66     13.42 o 
  -6  10  12      113.19       99.23     19.64 o 
  -5  10  12        0.91        2.78      8.42 o 
  -4  10  12        1.75       -0.83      7.30 o 
  -3  10  12       83.45       97.54     11.79 o 
  -2  10  12       10.32       16.10      8.37 o 
  -1  10  12      112.58      127.02     13.34 o 
   0  10  12       70.03       93.47     12.28 o 
 -15   1  13      455.08      464.12     25.95 o 
 -14   1  13        0.20        3.23      5.96 o 
 -13   1  13      253.61      238.65     12.74 o 
 -12   1  13      422.98      442.59     12.74 o 
 -11   1  13      661.29      606.86     15.50 o 
 -10   1  13      292.63      274.71     11.96 o 
  -9   1  13      177.01      191.24      7.23 o 
  -8   1  13        5.61       22.24      2.82 o 
  -7   1  13        6.56        7.74      3.01 o 
  -6   1  13      373.24      386.49     13.91 o 
  -5   1  13      732.31      796.89     23.31 o 
  -4   1  13      567.58      610.75     19.43 o 
  -3   1  13       54.84      100.07      7.18 o 
  -2   1  13      322.37      340.93     11.32 o 
  -1   1  13      413.72      465.39     13.96 o 
   0   1  13      212.13      296.28     15.40 o 
   1   1  13     1261.46     1397.88     40.85 o 
   2   1  13      437.33      514.50     17.08 o 
   3   1  13       63.51       61.14      7.19 o 
   4   1  13       20.18       13.03      4.89 o 
   5   1  13      330.82      333.19     13.34 o 
   6   1  13      147.77      152.79     10.02 o 
   7   1  13       48.04       47.92      7.32 o 
   8   1  13       21.56       22.58      6.83 o 
 -15   2  13       30.50       47.41      7.74 o 
 -14   2  13        0.49       -3.42      6.39 o 
 -13   2  13        1.86        3.75      4.69 o 
 -12   2  13       29.82       37.32      6.86 o 
 -11   2  13        0.39        6.21      4.77 o 
 -10   2  13        0.01        4.18      3.49 o 
  -9   2  13      157.47      144.62      6.82 o 
  -8   2  13      313.85      332.03     12.37 o 
  -7   2  13      446.10      428.48     11.12 o 
  -6   2  13        6.88        6.14      3.08 o 
  -5   2  13      547.06      547.37     14.67 o 
  -4   2  13     1491.55     1340.33     26.15 o 
  -3   2  13      159.81      228.99      9.18 o 
  -2   2  13       99.85       90.43      6.35 o 
  -1   2  13        0.48       10.32      5.77 o 
   0   2  13       20.38       26.74      6.41 o 
   1   2  13       13.98        1.74      5.28 o 
   2   2  13       35.93       30.68      5.33 o 
   3   2  13      381.44      374.37     13.42 o 
   4   2  13       61.38       65.85      6.77 o 
   5   2  13       44.14       53.33      6.61 o 
   6   2  13       25.57       25.79      6.21 o 
   7   2  13      184.45      213.95     13.72 o 
   8   2  13       76.13       72.36     10.66 o 
 -15   3  13        8.54        9.84     12.21 o 
 -14   3  13        2.43        4.19      5.40 o 
 -13   3  13       36.67       48.03      7.04 o 
 -12   3  13      134.71      135.30      9.45 o 
 -11   3  13       78.85       75.43      6.29 o 
 -10   3  13      252.98      256.37     10.41 o 
  -9   3  13       15.97       21.25      4.56 o 
  -8   3  13      802.71      820.72     18.02 o 
  -7   3  13        0.59       -5.38      2.83 o 
  -6   3  13       35.08       39.75      3.21 o 
  -5   3  13       18.44       26.91      3.09 o 
  -4   3  13      154.36      162.41      6.12 o 
  -3   3  13        9.91        2.85      2.41 o 
  -2   3  13      217.97      228.01      8.95 o 
  -1   3  13      556.97      637.57     18.86 o 
   0   3  13       27.40       35.13      5.15 o 
   1   3  13        2.19        2.11      5.03 o 
   2   3  13       46.38       41.09      6.02 o 
   3   3  13        1.32        6.19      5.38 o 
   4   3  13     1192.58     1202.74     35.89 o 
   5   3  13      166.72      148.42     13.88 o 
   6   3  13       65.31       61.46      8.95 o 
   7   3  13        2.12        4.87      6.57 o 
   8   3  13       11.53        5.52      8.38 o 
 -14   4  13       81.13       72.58      8.43 o 
 -13   4  13       58.18       59.41      7.46 o 
 -12   4  13       60.99       69.99      7.41 o 
 -11   4  13      337.35      313.85     11.60 o 
 -10   4  13        9.38       13.76      4.30 o 
  -9   4  13       73.52       86.29      8.56 o 
  -8   4  13      198.68      180.27      8.66 o 
  -7   4  13      892.14      926.08     21.91 o 
  -6   4  13      352.37      339.70     14.01 o 
  -5   4  13       55.31       52.15      8.34 o 
  -4   4  13      760.62      685.64     29.03 o 
  -3   4  13     1657.93     1671.16     44.64 o 
  -2   4  13      607.30      639.67     22.69 o 
  -1   4  13      254.56      258.96     12.80 o 
   0   4  13        5.91       15.11      5.43 o 
   1   4  13      149.50      153.60     10.25 o 
   2   4  13      359.02      368.80     15.45 o 
   3   4  13       29.85       46.60      7.13 o 
   4   4  13       18.60       20.63      9.38 o 
   5   4  13      314.85      329.71     21.01 o 
   6   4  13       24.16       22.55      7.93 o 
   7   4  13        8.62       21.29      7.42 o 
 -14   5  13        4.80        6.67      5.65 o 
 -13   5  13        1.11       -1.52      4.99 o 
 -12   5  13        7.94        2.45      6.05 o 
 -11   5  13       90.44      107.74      7.22 o 
 -10   5  13        4.75        7.53      3.70 o 
  -9   5  13       14.99        3.17      4.93 o 
  -8   5  13      446.49      447.48     17.17 o 
  -7   5  13      426.34      516.96     40.70 o 
  -6   5  13       86.70       70.72      9.33 o 
  -5   5  13      522.23      513.57     26.08 o 
  -4   5  13       28.73       10.97      6.48 o 
  -3   5  13        2.07        1.15      7.61 o 
  -2   5  13      163.55      153.15     23.74 o 
  -1   5  13      434.25      385.42     23.40 o 
   0   5  13      252.36      202.54     18.08 o 
   1   5  13       33.09       36.52      5.08 o 
   2   5  13      171.07      174.52     10.17 o 
   3   5  13       16.50       17.92      9.51 o 
   4   5  13       31.18       25.23      6.25 o 
   5   5  13       55.24       73.68     12.35 o 
   6   5  13       36.41       36.41      7.29 o 
   7   5  13       44.42       74.60     11.56 o 
 -13   6  13       20.73        9.80      8.45 o 
 -12   6  13       12.33       -0.78      6.11 o 
 -11   6  13       11.90        1.81      5.79 o 
 -10   6  13      207.46      190.16     12.44 o 
  -9   6  13      104.60      129.08     10.26 o 
  -8   6  13      552.87      536.81     25.83 o 
  -7   6  13     1198.32     1283.49     47.94 o 
  -6   6  13      109.35      107.96     10.63 o 
  -5   6  13      126.29      123.42     11.30 o 
  -4   6  13      340.59      365.40     20.87 o 
  -3   6  13       50.58       85.20     34.59 o 
  -2   6  13       33.96       54.99     12.15 o 
  -1   6  13       21.93       46.43     11.08 o 
   0   6  13        2.26        9.48      8.94 o 
   1   6  13       26.26       28.90     11.06 o 
   2   6  13        0.39      -13.36      8.56 o 
   3   6  13       31.31       32.32     13.31 o 
   4   6  13      299.54      346.76     45.19 o 
   5   6  13       10.41       27.77     13.23 o 
   6   6  13       46.55       67.69      7.78 o 
 -12   7  13        0.27       -0.21      6.70 o 
 -11   7  13        1.41        5.87      8.61 o 
 -10   7  13       17.65       15.84      8.26 o 
  -9   7  13       69.44       64.42     11.83 o 
  -8   7  13       63.62       59.73     11.31 o 
  -7   7  13       77.45       69.97     13.88 o 
  -6   7  13       19.16       14.81     14.58 o 
  -5   7  13       86.91       96.09     13.50 o 
  -4   7  13      227.63      215.86     14.00 o 
  -3   7  13       98.32      108.87     11.01 o 
  -2   7  13       66.80       73.85      9.97 o 
  -1   7  13      676.13      689.87     33.83 o 
   0   7  13      673.17      655.41     33.00 o 
   1   7  13      173.58      162.23     25.81 o 
   2   7  13        4.41       -2.46      9.28 o 
   3   7  13       11.38       11.50     10.81 o 
   4   7  13        4.82        5.44     10.68 o 
   5   7  13       62.39       43.86     14.50 o 
 -10   8  13       10.90       28.09     10.67 o 
  -9   8  13       25.77       21.34      9.84 o 
  -8   8  13       36.70       34.16     10.28 o 
  -7   8  13       74.28       60.02     11.75 o 
  -6   8  13       60.42       91.13     12.62 o 
  -5   8  13       31.32        6.14      7.30 o 
  -4   8  13       57.87       74.81     10.18 o 
  -3   8  13        0.31        1.70      6.74 o 
  -2   8  13       62.79       33.27     12.04 o 
  -1   8  13        7.56        8.97     11.55 o 
   0   8  13       38.52       41.25     12.51 o 
   1   8  13       30.27       -1.66     10.08 o 
   2   8  13        1.03       -6.45     10.10 o 
   3   8  13        3.00       10.45     10.74 o 
   4   8  13        8.04       15.65     13.01 o 
  -9   9  13       40.67       21.13     16.53 o 
  -8   9  13        6.13        0.87      8.46 o 
  -7   9  13       86.37      103.30     14.60 o 
  -6   9  13       14.20       21.93      9.31 o 
  -5   9  13       11.01       11.06      8.77 o 
  -4   9  13      272.89      332.25     29.16 o 
  -3   9  13      510.96      516.89     28.42 o 
  -2   9  13      188.19      206.76     15.82 o 
  -1   9  13        9.61       14.72      8.06 o 
   0   9  13      195.25      193.02     15.67 o 
   1   9  13        7.64        9.36      8.11 o 
   2   9  13       18.97        6.33     11.86 o 
  -5  10  13       42.47       58.36     12.59 o 
  -4  10  13       35.11       42.65     11.49 o 
  -3  10  13       33.80       29.08      9.62 o 
  -2  10  13       10.46        0.39      8.06 o 
 -15   0  14       67.62       50.53     13.33 o 
 -14   0  14       16.49        2.75     10.77 o 
 -13   0  14      265.97      234.27     15.66 o 
 -12   0  14       23.80       17.54      7.15 o 
 -11   0  14      123.34      146.18      9.15 o 
 -10   0  14      339.46      330.34     12.95 o 
  -9   0  14     1100.62     1053.69     24.42 o 
  -8   0  14      646.17      622.51     31.34 o 
  -7   0  14       68.74       76.17     11.68 o 
  -6   0  14       21.98       25.70      5.60 o 
  -5   0  14      163.94      185.55     11.68 o 
  -4   0  14       16.86       37.40     11.16 o 
  -3   0  14        0.30       -0.96      4.77 o 
  -2   0  14      975.74     1079.59     36.32 o 
  -1   0  14      810.30      908.25     32.21 o 
   0   0  14      516.87      562.05     23.42 o 
   1   0  14      157.96      179.95     16.04 o 
   2   0  14      465.28      515.35     22.57 o 
   3   0  14      216.60      217.47     15.15 o 
   4   0  14      395.13      434.83     21.65 o 
   5   0  14        7.31       14.43      7.66 o 
   6   0  14        1.78        0.18      9.41 o 
   7   0  14      129.78      121.31     14.06 o 
   8   0  14      373.73      367.24     34.66 o 
 -15   1  14        4.73        3.04      6.54 o 
 -14   1  14      105.87      106.33      9.74 o 
 -13   1  14      198.18      216.24     12.47 o 
 -12   1  14        3.50        3.91      4.13 o 
 -11   1  14      192.14      207.14     14.71 o 
 -10   1  14        2.42        4.11      3.34 o 
  -9   1  14        1.26       -0.09      2.78 o 
  -8   1  14      387.70      354.75      8.59 o 
  -7   1  14      239.85      250.85      8.91 o 
  -6   1  14      269.52      284.57     12.16 o 
  -5   1  14        0.56       -6.62      3.60 o 
  -4   1  14        5.77       12.37      7.55 o 
  -3   1  14      374.44      370.33     14.76 o 
  -2   1  14      941.00     1001.52     24.23 o 
  -1   1  14        5.93       11.95      4.02 o 
   0   1  14      523.22      595.40     18.78 o 
   1   1  14     1428.78     1487.23     63.45 o 
   2   1  14      754.83      791.25     21.48 o 
   3   1  14      133.27      139.12      8.87 o 
   4   1  14      119.88      118.38      8.57 o 
   5   1  14       82.49       94.11      8.25 o 
   6   1  14       85.82       93.25      8.71 o 
   7   1  14       71.91       96.09     10.49 o 
   8   1  14        1.56       -5.84      6.02 o 
 -15   2  14       38.86       46.75      7.98 o 
 -14   2  14       20.96       26.53     11.52 o 
 -13   2  14        1.44       -4.49      4.40 o 
 -12   2  14      251.13      264.02     10.96 o 
 -11   2  14        8.96        1.29      5.38 o 
 -10   2  14      236.97      217.22      8.44 o 
  -9   2  14      230.13      248.98     11.61 o 
  -8   2  14      503.63      492.99     12.91 o 
  -7   2  14      393.68      411.85     11.09 o 
  -6   2  14       79.81       66.66      5.25 o 
  -5   2  14      383.07      374.40     10.27 o 
  -4   2  14       16.85       28.01      4.45 o 
  -3   2  14       42.07       57.46      5.23 o 
  -2   2  14      100.23       65.61      7.14 o 
  -1   2  14       43.05       43.66      6.21 o 
   0   2  14       10.58       16.57      6.55 o 
   1   2  14      488.70      551.77     16.42 o 
   2   2  14     1080.58     1162.05     54.61 o 
   3   2  14      888.18      995.86     25.69 o 
   4   2  14      154.16      172.35     18.76 o 
   5   2  14      223.55      244.83     11.97 o 
   6   2  14        3.44       10.35      5.40 o 
   7   2  14      192.42      154.20     13.35 o 
 -14   3  14       57.13       47.46      7.15 o 
 -13   3  14       49.38       44.65      6.77 o 
 -12   3  14      129.04      114.37     11.40 o 
 -11   3  14       54.88       59.89      6.09 o 
 -10   3  14       20.21       27.65      4.87 o 
  -9   3  14        0.04        2.72      3.86 o 
  -8   3  14        4.59        6.97      4.20 o 
  -7   3  14      782.82      788.37     18.06 o 
  -6   3  14      514.47      488.20     11.02 o 
  -5   3  14      753.00      713.70     15.67 o 
  -4   3  14      787.66      752.96     16.22 o 
  -3   3  14       81.19      122.10      5.76 o 
  -2   3  14      173.95      141.76      7.71 o 
  -1   3  14      773.66      821.87     23.24 o 
   0   3  14      233.56      243.76     11.10 o 
   1   3  14      427.74      486.52     15.22 o 
   2   3  14       75.66      104.87      7.43 o 
   3   3  14      142.84      160.23     11.61 o 
   4   3  14      584.87      649.74     27.69 o 
   5   3  14       10.81        7.86      6.19 o 
   6   3  14        0.12        7.02      9.21 o 
   7   3  14       84.02       91.84     10.73 o 
 -14   4  14        0.07       10.07      5.67 o 
 -13   4  14        9.56       13.23      5.96 o 
 -12   4  14        0.24       -0.30      5.27 o 
 -11   4  14       59.68       40.55      5.47 o 
 -10   4  14        2.00        9.09      4.17 o 
  -9   4  14       28.53       36.91      5.01 o 
  -8   4  14      276.16      312.03     12.63 o 
  -7   4  14      517.06      500.45     13.92 o 
  -6   4  14       27.49       28.73      5.71 o 
  -5   4  14      122.76      131.03      9.41 o 
  -4   4  14      103.30       97.36      8.37 o 
  -3   4  14       75.73       65.94      7.32 o 
  -2   4  14        3.12        1.48      3.09 o 
  -1   4  14      242.33      194.06     13.46 o 
   0   4  14      164.74      199.58     11.22 o 
   1   4  14        7.99        8.07      5.03 o 
   2   4  14        1.24        5.22      5.30 o 
   3   4  14       76.41       55.90      7.92 o 
   4   4  14       69.64       56.13      8.16 o 
   5   4  14        0.14       -9.67      5.88 o 
   6   4  14      102.27      112.98     11.06 o 
   7   4  14       78.49       78.74     10.09 o 
 -13   5  14        0.37        1.50      5.30 o 
 -12   5  14       12.50       -2.00      4.60 o 
 -11   5  14      139.95      203.63      9.70 o 
 -10   5  14       75.58       77.21      5.86 o 
  -9   5  14      191.08      192.47     12.24 o 
  -8   5  14      546.50      505.58     18.74 o 
  -7   5  14       56.67       56.17      7.09 o 
  -6   5  14      171.25      215.85     13.09 o 
  -5   5  14      642.22      602.29     22.81 o 
  -4   5  14      275.19      254.60     22.74 o 
  -3   5  14      201.11      187.15     17.22 o 
  -2   5  14       27.13       26.45      9.56 o 
  -1   5  14      325.03      277.98     20.24 o 
   0   5  14      576.47      623.48     31.12 o 
   1   5  14        1.10       -1.78      5.64 o 
   2   5  14       46.86       28.36      5.74 o 
   3   5  14      116.94      140.72     10.19 o 
   4   5  14      235.53      212.18     12.83 o 
   5   5  14       88.96       91.89      9.56 o 
   6   5  14       48.58       51.15      8.35 o 
 -13   6  14       44.74       25.34      9.51 o 
 -12   6  14      134.48      139.97     11.86 o 
 -11   6  14        4.88       12.00      6.39 o 
 -10   6  14       27.33       26.85      7.01 o 
  -9   6  14       48.32       38.60      9.65 o 
  -8   6  14       25.85       33.00     16.02 o 
  -7   6  14        9.21       13.29      7.88 o 
  -6   6  14      135.09      135.98     11.97 o 
  -5   6  14      411.55      437.83     19.67 o 
  -4   6  14      165.38      149.62     12.37 o 
  -3   6  14      666.67      657.45     31.76 o 
  -2   6  14      528.01      458.95     26.13 o 
  -1   6  14      155.32      156.59     30.73 o 
   0   6  14        9.32       13.46     10.23 o 
   1   6  14       12.97       -0.79     15.93 o 
   2   6  14      187.75      145.74     17.54 o 
   3   6  14       49.30       61.07     14.11 o 
   4   6  14       66.60       53.28     18.48 o 
   5   6  14        0.36       -0.36     11.75 o 
 -11   7  14        0.63       -5.58      8.01 o 
 -10   7  14        2.35       -1.18      7.77 o 
  -9   7  14       24.60       24.37     11.01 o 
  -8   7  14       15.06       27.41     14.26 o 
  -7   7  14        0.41       -7.26      7.06 o 
  -6   7  14      587.07      594.08     28.78 o 
  -5   7  14      189.12      179.50     14.04 o 
  -4   7  14        5.48        4.80      7.10 o 
  -3   7  14       17.41       10.08      7.07 o 
  -2   7  14       62.13       56.58     12.70 o 
  -1   7  14       33.64       34.69     11.33 o 
   0   7  14        3.67        3.97     10.34 o 
   1   7  14       35.12       51.28     14.24 o 
   2   7  14       27.45       36.87     21.36 o 
   3   7  14        2.60       -9.92     10.02 o 
   4   7  14       59.16       76.33     16.07 o 
 -10   8  14      294.78      313.23     21.66 o 
  -9   8  14       81.19       66.84     12.49 o 
  -8   8  14       48.59       61.60     15.72 o 
  -7   8  14        2.07        1.95      8.07 o 
  -6   8  14        7.97        1.66      8.08 o 
  -5   8  14       34.82       47.38     10.79 o 
  -4   8  14      403.29      474.81     21.71 o 
  -3   8  14      121.23      101.72     11.64 o 
  -2   8  14      207.27      199.14     15.51 o 
  -1   8  14       81.71       88.52     11.44 o 
   0   8  14        4.71        6.50     10.70 o 
   1   8  14      197.95      181.69     20.73 o 
   2   8  14       24.73        5.79     11.29 o 
   3   8  14        5.16        2.18     11.83 o 
  -8   9  14        0.02        2.68      9.23 o 
  -7   9  14       20.25       10.95      9.70 o 
  -6   9  14      146.83      160.85     17.43 o 
  -5   9  14        7.01        1.36     13.14 o 
  -4   9  14       23.89       44.97      9.65 o 
  -3   9  14        2.74       -1.64      7.65 o 
  -2   9  14       22.91       27.50      9.11 o 
  -1   9  14        3.87       -9.04      7.55 o 
   0   9  14       59.93       51.39     10.70 o 
   1   9  14       76.48      100.74     13.08 o 
 -15   1  15        1.44        9.30      6.69 o 
 -14   1  15       32.35        9.19      8.31 o 
 -13   1  15       22.42        8.42      4.96 o 
 -12   1  15      349.81      338.33     17.67 o 
 -11   1  15      215.70      195.30      7.51 o 
 -10   1  15       71.67       69.55      5.20 o 
  -9   1  15        3.70       13.25      3.26 o 
  -8   1  15      326.86      319.91      8.29 o 
  -7   1  15      107.63      100.91      9.19 o 
  -6   1  15      727.65      771.05     33.66 o 
  -5   1  15       32.01       58.80      6.81 o 
  -4   1  15      799.90      819.62     28.95 o 
  -3   1  15       19.32       17.87      6.26 o 
  -2   1  15     3078.72     3084.83     65.04 o 
  -1   1  15     1987.27     2181.67     47.67 o 
   0   1  15       81.34       69.57      6.50 o 
   1   1  15      709.88      652.97     18.93 o 
   2   1  15        9.43        9.07      4.51 o 
   3   1  15       32.42       49.21      6.35 o 
   4   1  15       20.51       21.14      5.81 o 
   5   1  15      428.40      421.37     15.77 o 
   6   1  15      297.68      282.93     13.62 o 
   7   1  15       42.34       30.52      7.23 o 
 -14   2  15       86.69       84.86      7.58 o 
 -13   2  15       26.93       27.07      5.57 o 
 -12   2  15        0.33       -4.86      4.98 o 
 -11   2  15       16.01       28.68      6.48 o 
 -10   2  15      111.63      102.88      6.38 o 
  -9   2  15        1.29       -3.51      2.76 o 
  -8   2  15     1150.94     1173.91     20.44 o 
  -7   2  15        1.18       16.11      3.69 o 
  -6   2  15       60.53       50.71      5.06 o 
  -5   2  15        0.03       -0.11      3.14 o 
  -4   2  15     2036.13     2056.88     44.88 o 
  -3   2  15     1318.03     1372.95     31.43 o 
  -2   2  15     1151.75     1222.00     35.09 o 
  -1   2  15      257.81      326.46     27.12 o 
   0   2  15      345.23      403.99     15.16 o 
   1   2  15      384.15      394.71     13.97 o 
   2   2  15      559.10      600.97     18.08 o 
   3   2  15     1388.43     1515.43     36.18 o 
   4   2  15      186.26      227.78     11.65 o 
   5   2  15       85.36       83.07      8.16 o 
   6   2  15      109.18       86.32      8.77 o 
   7   2  15        1.15       -3.32      9.88 o 
 -14   3  15        0.06        4.37      5.57 o 
 -13   3  15        0.28       -0.89      5.26 o 
 -12   3  15        2.13       -0.97      4.84 o 
 -11   3  15      446.20      413.36     13.70 o 
 -10   3  15       83.36       86.16      6.86 o 
  -9   3  15       60.64       70.01      6.16 o 
  -8   3  15        2.11        0.02      3.77 o 
  -7   3  15     1360.10     1314.59     34.11 o 
  -6   3  15       15.66       21.33      3.56 o 
  -5   3  15     1540.21     1576.71     42.43 o 
  -4   3  15      418.46      451.43     11.56 o 
  -3   3  15        1.46        4.57      2.93 o 
  -2   3  15      309.15      362.08     12.39 o 
  -1   3  15       18.68       33.25      6.16 o 
   0   3  15        1.68       -2.10      3.71 o 
   1   3  15        5.66        3.82      4.25 o 
   2   3  15      129.68      115.65     19.91 o 
   3   3  15      589.19      592.92     22.19 o 
   4   3  15      108.23       89.23      9.59 o 
   5   3  15        0.16        6.31      6.30 o 
   6   3  15       74.60       67.09     16.35 o 
 -14   4  15      107.24      113.76      9.78 o 
 -13   4  15       63.07       44.06      6.93 o 
 -12   4  15       45.46       30.97      6.11 o 
 -11   4  15        4.16        7.03      4.42 o 
 -10   4  15       43.18       51.07      5.72 o 
  -9   4  15      477.51      470.51     14.24 o 
  -8   4  15       12.21       10.05      5.38 o 
  -7   4  15      813.29      855.07     19.30 o 
  -6   4  15      596.62      607.76     19.30 o 
  -5   4  15       46.24       41.36      6.56 o 
  -4   4  15      571.97      678.48     22.83 o 
  -3   4  15      681.28      699.33     18.28 o 
  -2   4  15       14.17       32.98      5.93 o 
  -1   4  15       11.44       18.38      5.22 o 
   0   4  15      527.75      522.79     18.97 o 
   1   4  15      190.18      232.41     14.10 o 
   2   4  15     1138.63     1084.54     35.98 o 
   3   4  15       45.94       24.42      6.70 o 
   4   4  15      109.74      111.53     10.51 o 
   5   4  15      182.78      173.68     12.83 o 
   6   4  15      128.77      115.38     11.49 o 
 -13   5  15        2.50        3.35      5.32 o 
 -12   5  15       27.29       18.70      4.96 o 
 -11   5  15        0.05       -1.35      3.90 o 
 -10   5  15        0.16       -4.24      6.60 o 
  -9   5  15      100.17       75.42      8.67 o 
  -8   5  15        8.82       13.80      6.11 o 
  -7   5  15      840.41      810.59     25.66 o 
  -6   5  15      304.79      297.79     12.31 o 
  -5   5  15      374.04      367.40     17.37 o 
  -4   5  15        1.30       18.74      9.10 o 
  -3   5  15       36.30       31.95     10.48 o 
  -2   5  15      309.74      284.75     20.72 o 
  -1   5  15      173.76      161.22     17.09 o 
   0   5  15      170.72      135.70     16.62 o 
   1   5  15      287.10      259.92     12.35 o 
   2   5  15      243.06      267.51     13.31 o 
   3   5  15      163.64      208.15     15.05 o 
   4   5  15       78.86       37.81     12.42 o 
   5   5  15        0.22       -5.06     10.03 o 
 -12   6  15        1.41       -0.88      6.24 o 
 -11   6  15       46.85       43.26      8.11 o 
 -10   6  15      146.21      128.85     11.12 o 
  -9   6  15        0.51        8.15      7.58 o 
  -8   6  15       43.89       48.82     10.91 o 
  -7   6  15       13.45       11.30      7.95 o 
  -6   6  15      110.54      119.71     11.98 o 
  -5   6  15      311.05      394.41     31.38 o 
  -4   6  15      214.98      236.62     15.67 o 
  -3   6  15       35.07       36.16     11.08 o 
  -2   6  15       25.05       21.99     12.42 o 
  -1   6  15      113.87      100.51     14.65 o 
   0   6  15       91.93       63.04     13.09 o 
   1   6  15       32.90       50.35     13.15 o 
   2   6  15      130.26      119.66     17.21 o 
   3   6  15      172.90      154.57     19.51 o 
   4   6  15       64.41       57.27     17.15 o 
 -11   7  15      150.51      143.19     16.73 o 
 -10   7  15      472.08      430.97     24.85 o 
  -9   7  15       13.57       22.24      9.28 o 
  -8   7  15       35.50       53.64     22.37 o 
  -7   7  15        0.73        5.60      8.16 o 
  -6   7  15      412.18      451.33     32.79 o 
  -5   7  15      700.19      734.79     29.50 o 
  -4   7  15        0.16       -5.49      9.32 o 
  -3   7  15       97.46       96.09     11.39 o 
  -2   7  15      193.20      188.59     19.19 o 
  -1   7  15       47.84       36.77     12.24 o 
   0   7  15      124.72      101.76     15.75 o 
   1   7  15        6.60       -7.13      9.83 o 
   2   7  15      103.22      118.89     17.66 o 
   3   7  15        1.15      -13.14     10.59 o 
  -9   8  15        6.37       -7.89      8.26 o 
  -8   8  15      112.02      114.00     15.18 o 
  -7   8  15       51.57       41.94     11.24 o 
  -6   8  15        1.61       -3.88      8.06 o 
  -5   8  15        6.34       -0.96     13.05 o 
  -4   8  15      117.69       91.16     12.91 o 
  -3   8  15      247.69      207.33     15.94 o 
  -2   8  15       58.66       54.09     10.33 o 
  -1   8  15        1.06       11.10     11.10 o 
   0   8  15       63.47       69.42     15.15 o 
   1   8  15       38.99       53.94     14.31 o 
   2   8  15       37.16       41.60     14.07 o 
  -7   9  15      113.00       79.36     14.09 o 
  -6   9  15       24.58       10.90      9.35 o 
  -5   9  15        1.75        0.75     11.63 o 
  -4   9  15        0.18        2.55      7.94 o 
  -3   9  15      136.36      148.06     14.45 o 
  -2   9  15       60.08       60.48     10.79 o 
  -1   9  15      353.89      383.45     20.74 o 
 -14   0  16      279.36      251.22     24.08 o 
 -13   0  16      457.65      426.18     20.95 o 
 -12   0  16       45.72       54.26      7.38 o 
 -11   0  16      530.91      595.01     19.16 o 
 -10   0  16      692.20      666.81     20.34 o 
  -9   0  16       44.66       63.67      6.44 o 
  -8   0  16      116.02      125.49      8.61 o 
  -7   0  16      149.23      152.10     17.27 o 
  -6   0  16       43.20       38.07      6.91 o 
  -5   0  16       68.34       97.55      9.70 o 
  -4   0  16       42.12       78.15     10.56 o 
  -3   0  16     8059.16     8380.08    236.97 o 
  -2   0  16       66.36       86.51     10.46 o 
  -1   0  16     3667.32     3704.36    109.86 o 
   0   0  16     1388.03     1465.96     49.08 o 
   1   0  16     3197.49     3351.79    100.90 o 
   2   0  16      249.12      270.99     48.38 o 
   3   0  16      178.68      213.73     15.81 o 
   4   0  16       17.41       30.68     19.49 o 
   5   0  16       66.77       44.37     10.27 o 
   6   0  16      208.75      194.76     21.70 o 
 -14   1  16       27.93       24.86      7.07 o 
 -13   1  16        2.42       -2.29      4.75 o 
 -12   1  16      149.14      143.30      8.79 o 
 -11   1  16       45.87       23.76      4.04 o 
 -10   1  16      133.25      103.50      6.19 o 
  -9   1  16      111.47      109.78      5.73 o 
  -8   1  16        8.16        5.81      3.13 o 
  -7   1  16      535.14      495.50     12.79 o 
  -6   1  16       48.60       51.09      5.32 o 
  -5   1  16      241.89      238.93     12.40 o 
  -4   1  16       30.24       28.45      5.34 o 
  -3   1  16      139.68      134.71      8.19 o 
  -2   1  16     3504.81     3621.01     75.72 o 
  -1   1  16      556.54      568.01     17.22 o 
   0   1  16       72.42      124.24      8.93 o 
   1   1  16        0.05        3.34      9.18 o 
   2   1  16       16.46       13.50      5.84 o 
   3   1  16        0.08       -3.91      6.27 o 
   4   1  16       47.02       28.75      6.47 o 
   5   1  16        5.23        3.65      8.06 o 
   6   1  16       20.86       48.78      7.70 o 
 -14   2  16        1.57        2.78      5.02 o 
 -13   2  16        1.72        1.90      4.89 o 
 -12   2  16        0.18        6.82      5.46 o 
 -11   2  16      535.38      520.85     17.75 o 
 -10   2  16      517.58      529.46     14.81 o 
  -9   2  16      899.79      860.40     17.25 o 
  -8   2  16      216.91      233.94     12.18 o 
  -7   2  16      220.02      172.32      7.06 o 
  -6   2  16      239.57      204.18      8.10 o 
  -5   2  16       18.99       12.47      3.76 o 
  -4   2  16     1786.93     2012.50     39.10 o 
  -3   2  16      868.63      943.76     20.45 o 
  -2   2  16       70.28       72.51      6.35 o 
  -1   2  16        4.17       20.62      4.89 o 
   0   2  16      296.95      316.66     23.39 o 
   1   2  16       72.42       79.59      7.29 o 
   2   2  16        0.61        0.00      4.64 o 
   3   2  16       86.82      105.26      8.45 o 
   4   2  16      129.86      149.66     10.10 o 
   5   2  16       68.19       43.78      6.97 o 
   6   2  16       65.27       63.21      8.18 o 
 -14   3  16       18.14       35.74      7.11 o 
 -13   3  16      229.46      292.90     13.67 o 
 -12   3  16      129.17      109.18      8.97 o 
 -11   3  16      143.11      117.70      8.95 o 
 -10   3  16       54.85       54.36      8.04 o 
  -9   3  16        2.84       11.54      4.34 o 
  -8   3  16      365.27      366.89     12.45 o 
  -7   3  16     1016.07      925.66     18.20 o 
  -6   3  16      195.61      217.51      8.13 o 
  -5   3  16      562.13      572.21     21.33 o 
  -4   3  16      410.86      402.94     10.98 o 
  -3   3  16        2.58        0.51      3.03 o 
  -2   3  16      388.40      374.53     13.03 o 
  -1   3  16     1089.63     1083.54     26.83 o 
   0   3  16      500.97      493.99     15.66 o 
   1   3  16        0.47       -3.14      4.25 o 
   2   3  16       30.57       21.43      7.86 o 
   3   3  16       16.50        9.24      6.38 o 
   4   3  16       38.42       19.57      9.59 o 
   5   3  16      109.75       75.38      9.94 o 
 -13   4  16        6.19        2.88      6.16 o 
 -12   4  16       85.59       76.14      7.86 o 
 -11   4  16        0.55       -1.10      4.79 o 
 -10   4  16        5.01        5.13      4.34 o 
  -9   4  16      108.61       96.60      6.87 o 
  -8   4  16      167.44      204.69     11.25 o 
  -7   4  16       49.54       78.29     12.11 o 
  -6   4  16      287.60      313.53     12.97 o 
  -5   4  16      469.56      491.50     18.86 o 
  -4   4  16        6.01        7.81      5.39 o 
  -3   4  16       13.65       21.54      4.06 o 
  -2   4  16       26.52       21.97      9.73 o 
  -1   4  16      419.62      473.02     17.68 o 
   0   4  16        2.45        1.35      4.99 o 
   1   4  16       74.28       81.81      8.76 o 
   2   4  16        0.61        1.69     10.35 o 
   3   4  16        0.03       -7.29      5.60 o 
   4   4  16       23.90       14.26      7.00 o 
   5   4  16        6.13       -6.73      6.53 o 
 -13   5  16       54.87       63.69      7.38 o 
 -12   5  16       65.28       55.85      6.95 o 
 -11   5  16      110.58       93.97      9.03 o 
 -10   5  16        0.17       -8.00      5.20 o 
  -9   5  16        7.95       17.80      6.43 o 
  -8   5  16      959.26     1019.27     32.68 o 
  -7   5  16     1212.01     1317.49     45.69 o 
  -6   5  16      347.56      362.81     17.69 o 
  -5   5  16       12.32        8.10      7.76 o 
  -4   5  16       66.40       75.66     12.66 o 
  -3   5  16      101.22      150.96     16.65 o 
  -2   5  16      161.25      184.20     18.34 o 
  -1   5  16       61.66       63.14     13.19 o 
   0   5  16      577.23      545.82     24.38 o 
   1   5  16       18.43       12.90      5.23 o 
   2   5  16       99.17       84.26      8.56 o 
   3   5  16      134.26      148.95     24.26 o 
   4   5  16        0.19        3.28      6.24 o 
 -12   6  16       25.70       32.40      7.96 o 
 -11   6  16      191.95      158.82     25.00 o 
 -10   6  16      117.59      118.03     11.61 o 
  -9   6  16     1026.28     1224.76     48.11 o 
  -8   6  16      259.63      258.24     18.72 o 
  -7   6  16       40.10       47.79     10.45 o 
  -6   6  16      299.52      315.85     20.68 o 
  -5   6  16      369.79      332.90     29.88 o 
  -4   6  16      387.80      351.74     18.03 o 
  -3   6  16      111.23       83.08     15.25 o 
  -2   6  16      153.52      128.60     16.15 o 
  -1   6  16        4.25        2.34      9.29 o 
   0   6  16      136.58      109.16     16.39 o 
   1   6  16       25.62       18.60     22.08 o 
   2   6  16       33.48       12.48     12.00 o 
   3   6  16       19.40       15.67     11.85 o 
 -10   7  16      125.56      169.15     17.64 o 
  -9   7  16       19.47       45.73     11.38 o 
  -8   7  16        5.66        7.27      8.91 o 
  -7   7  16        6.02       -2.44      8.22 o 
  -6   7  16        6.46       16.64      9.41 o 
  -5   7  16       84.21       76.55     10.97 o 
  -4   7  16       15.67        6.88      7.39 o 
  -3   7  16        8.10        7.69      8.61 o 
  -2   7  16      178.33      140.68     17.72 o 
  -1   7  16        0.03       -3.36     12.14 o 
   0   7  16        8.63        8.49     11.10 o 
   1   7  16       14.76       29.21     12.64 o 
   2   7  16        8.15       17.50     12.65 o 
  -9   8  16       53.40       51.21     12.38 o 
  -8   8  16       46.01       89.17     14.12 o 
  -7   8  16       55.43       73.32     13.17 o 
  -6   8  16        0.12       -1.87      8.43 o 
  -5   8  16       89.87       86.00     26.31 o 
  -4   8  16      310.90      271.12     18.17 o 
  -3   8  16      202.34      182.15     15.37 o 
  -2   8  16       70.28       40.92      9.87 o 
  -1   8  16       61.38       77.28     15.44 o 
   0   8  16      140.19      124.94     18.71 o 
 -14   1  17       11.58        8.34      5.40 o 
 -13   1  17      428.01      418.49     14.30 o 
 -12   1  17      274.22      274.17     11.90 o 
 -11   1  17       58.23       71.80      5.66 o 
 -10   1  17      371.83      370.37     10.96 o 
  -9   1  17      232.44      234.44      8.01 o 
  -8   1  17      140.98      130.91      8.22 o 
  -7   1  17      392.18      393.57     12.85 o 
  -6   1  17      897.47      917.99     23.15 o 
  -5   1  17      652.94      669.40     18.58 o 
  -4   1  17        3.18        0.28      6.99 o 
  -3   1  17        7.25        1.11      4.52 o 
  -2   1  17       36.77       46.53      6.01 o 
  -1   1  17       76.07       97.14     13.37 o 
   0   1  17     1364.80     1474.88     36.96 o 
   1   1  17       32.80       34.10      5.86 o 
   2   1  17      262.51      271.19     12.41 o 
   3   1  17       95.32       94.49      8.48 o 
   4   1  17       54.14       44.15      7.21 o 
   5   1  17       11.10       11.53      6.47 o 
 -14   2  17       29.15       14.69      5.73 o 
 -13   2  17       18.00       34.22      6.03 o 
 -12   2  17       14.23        6.30      5.38 o 
 -11   2  17      179.00      188.28     16.70 o 
 -10   2  17      103.92       97.22     10.62 o 
  -9   2  17      240.17      224.09      7.83 o 
  -8   2  17      219.34      219.30      7.87 o 
  -7   2  17       43.94       21.98      4.03 o 
  -6   2  17      670.43      676.79     19.30 o 
  -5   2  17      257.11      286.08     13.51 o 
  -4   2  17       75.69       88.71      6.68 o 
  -3   2  17        0.97        5.52      3.70 o 
  -2   2  17        0.73       -2.07      3.47 o 
  -1   2  17       79.40       95.28      7.34 o 
   0   2  17      226.70      214.94     11.44 o 
   1   2  17        0.10       11.06      5.12 o 
   2   2  17       68.42       61.04      7.11 o 
   3   2  17       99.15       99.99      8.56 o 
   4   2  17       90.16       98.41      8.82 o 
   5   2  17        6.12       -3.49      5.71 o 
 -13   3  17        5.90        8.35      5.85 o 
 -12   3  17       10.22       11.15      5.66 o 
 -11   3  17        9.93        2.42      5.04 o 
 -10   3  17        1.48        4.94      4.43 o 
  -9   3  17        9.93        2.38      4.26 o 
  -8   3  17       39.85       56.53      4.52 o 
  -7   3  17      336.84      353.46     11.78 o 
  -6   3  17        0.27       -5.85      3.16 o 
  -5   3  17      565.39      586.74     14.26 o 
  -4   3  17       28.47       31.51      3.96 o 
  -3   3  17       14.21       26.49      3.74 o 
  -2   3  17        9.13       28.74      6.97 o 
  -1   3  17      167.60      167.75      9.82 o 
   0   3  17      171.03      210.92     21.27 o 
   1   3  17       20.46       17.15      5.16 o 
   2   3  17      147.37      163.21     12.35 o 
   3   3  17      970.54     1005.32     32.39 o 
   4   3  17       81.56       95.81     12.41 o 
   5   3  17        0.05       -6.71      6.63 o 
 -13   4  17        4.11        2.10      8.28 o 
 -12   4  17       80.33      118.49     10.51 o 
 -11   4  17       57.48       66.03      6.48 o 
 -10   4  17      255.12      273.75     11.33 o 
  -9   4  17      516.89      513.40     15.56 o 
  -8   4  17      231.90      234.24      9.82 o 
  -7   4  17      267.67      306.21     10.34 o 
  -6   4  17     1143.40     1281.27     37.18 o 
  -5   4  17     1458.28     1451.44     41.16 o 
  -4   4  17     1612.29     1644.83     42.65 o 
  -3   4  17      113.50      113.68      7.08 o 
  -2   4  17      106.90       97.41      8.37 o 
  -1   4  17      205.27      186.10     11.59 o 
   0   4  17      238.95      216.54     12.63 o 
   1   4  17      171.17      115.26     10.10 o 
   2   4  17       24.36        8.82      6.21 o 
   3   4  17        0.11       -2.63     11.97 o 
   4   4  17       66.64       86.24     14.12 o 
 -12   5  17        9.81       22.79      5.55 o 
 -11   5  17       19.37       14.18      6.35 o 
 -10   5  17       35.25       27.19      7.16 o 
  -9   5  17       71.36       83.20      9.34 o 
  -8   5  17      122.34      117.18     13.80 o 
  -7   5  17        0.56        2.38      5.60 o 
  -6   5  17       13.96        7.61      7.04 o 
  -5   5  17        4.54        3.09     11.07 o 
  -4   5  17      126.41      131.22     15.67 o 
  -3   5  17       12.19       -1.47      9.05 o 
  -2   5  17       55.61       31.82     11.19 o 
  -1   5  17        1.00       -6.19      9.00 o 
   0   5  17        0.07       -1.63      4.35 o 
   1   5  17       30.71       24.05      6.03 o 
   2   5  17       49.87       79.07     12.54 o 
   3   5  17        1.30        3.17      6.00 o 
 -11   6  17      186.05      168.24     20.95 o 
 -10   6  17       54.42       59.52      8.72 o 
  -9   6  17      479.99      555.24     28.21 o 
  -8   6  17      248.79      268.56     19.32 o 
  -7   6  17      154.37      159.74     32.48 o 
  -6   6  17       37.61       31.88      9.76 o 
  -5   6  17        4.95       12.00      7.75 o 
  -4   6  17        7.25       -6.40      8.96 o 
  -3   6  17        8.08       11.29     11.84 o 
  -2   6  17       72.11       84.03     14.69 o 
  -1   6  17      132.76      149.11     18.50 o 
   0   6  17      193.39      235.24     22.47 o 
   1   6  17       11.18       23.43     12.45 o 
   2   6  17       32.62       19.70     12.78 o 
 -10   7  17      103.06      113.73     15.77 o 
  -9   7  17       56.89       25.01     10.94 o 
  -8   7  17        0.21      -14.05      8.17 o 
  -7   7  17       13.42        8.95      8.93 o 
  -6   7  17      413.89      417.14     24.11 o 
  -5   7  17        7.06       15.86      8.74 o 
  -4   7  17       17.42       32.58      9.14 o 
  -3   7  17      382.76      444.66     27.95 o 
  -2   7  17      384.58      342.57     24.75 o 
  -1   7  17      215.00      200.76     21.25 o 
   0   7  17       22.18        6.40     11.28 o 
   1   7  17        1.03       -9.44     16.65 o 
  -7   8  17        8.61        5.75     19.00 o 
  -6   8  17        1.86        4.71     11.03 o 
  -5   8  17        1.65       -8.32      9.51 o 
  -4   8  17       20.50       -3.38      7.85 o 
  -3   8  17       25.93       32.43      9.90 o 
  -2   8  17        2.36       -0.15      8.13 o 
 -14   0  18       97.09      117.37     17.96 o 
 -13   0  18      118.99      151.64     12.11 o 
 -12   0  18      502.03      544.75     18.64 o 
 -11   0  18      355.66      348.86     14.29 o 
 -10   0  18     1577.72     1495.67     38.29 o 
  -9   0  18      245.68      221.45     13.23 o 
  -8   0  18       33.59       20.89      8.44 o 
  -7   0  18       66.29       86.30      9.59 o 
  -6   0  18       90.16      105.77     10.58 o 
  -5   0  18      527.06      484.92     21.58 o 
  -4   0  18      169.27      157.94     16.58 o 
  -3   0  18      828.23      828.47     31.71 o 
  -2   0  18      381.15      451.16     21.58 o 
  -1   0  18        0.10        4.50      6.85 o 
   0   0  18        2.27       13.86      7.12 o 
   1   0  18       50.38       56.02      9.56 o 
   2   0  18        3.80       -0.93     13.89 o 
   3   0  18       28.66       35.34     12.69 o 
   4   0  18      114.01      131.41     14.32 o 
 -14   1  18       13.03       10.82      5.75 o 
 -13   1  18       44.87       47.33      6.49 o 
 -12   1  18       50.96       59.98      5.69 o 
 -11   1  18        1.92        3.69      3.88 o 
 -10   1  18       34.61       32.24      5.16 o 
  -9   1  18        0.96        3.31      3.45 o 
  -8   1  18       76.74       72.12      5.23 o 
  -7   1  18        1.96        7.40      3.53 o 
  -6   1  18        6.10        5.29      4.05 o 
  -5   1  18       40.23       59.11      6.71 o 
  -4   1  18       74.64       53.88      6.14 o 
  -3   1  18      664.77      707.32     19.93 o 
  -2   1  18        4.79        3.34      4.63 o 
  -1   1  18      398.11      445.57     15.39 o 
   0   1  18      727.88      750.91     21.47 o 
   1   1  18       56.32       50.47      6.69 o 
   2   1  18      219.61      245.16     12.20 o 
   3   1  18       86.72       52.50      7.69 o 
   4   1  18        0.17        0.69      5.58 o 
 -13   2  18      130.93      156.72      9.60 o 
 -12   2  18        5.82        4.72      5.57 o 
 -11   2  18      122.52      141.66     14.98 o 
 -10   2  18       51.76       57.12      5.78 o 
  -9   2  18      209.33      201.27      8.62 o 
  -8   2  18        6.63        5.61      3.47 o 
  -7   2  18      429.71      462.92     12.69 o 
  -6   2  18     1119.85     1162.37     24.50 o 
  -5   2  18       48.38       39.70      4.83 o 
  -4   2  18        1.48        4.20      4.78 o 
  -3   2  18      199.08      212.90      8.79 o 
  -2   2  18       33.05       25.35      5.19 o 
  -1   2  18        6.26        6.84      3.89 o 
   0   2  18      203.45      204.70      8.68 o 
   1   2  18      271.87      267.95     12.19 o 
   2   2  18       17.67        9.83      6.50 o 
   3   2  18        0.87       -1.46      5.57 o 
   4   2  18        0.30        3.03      5.61 o 
 -13   3  18        6.40       10.30      5.93 o 
 -12   3  18      105.62      128.06      9.81 o 
 -11   3  18       92.25       98.47      8.58 o 
 -10   3  18        2.26       11.97      4.85 o 
  -9   3  18      123.45      126.74      8.18 o 
  -8   3  18      329.41      374.12     11.74 o 
  -7   3  18      321.00      300.97      9.52 o 
  -6   3  18      621.88      680.69     16.06 o 
  -5   3  18      566.98      592.18     14.49 o 
  -4   3  18        5.09       12.17      4.34 o 
  -3   3  18      299.93      282.81      9.08 o 
  -2   3  18      357.58      363.18     18.65 o 
  -1   3  18       89.76       85.87      7.44 o 
   0   3  18       85.49       88.30      7.65 o 
   1   3  18        9.66       11.09      5.07 o 
   2   3  18      391.18      394.35     20.09 o 
   3   3  18      355.36      306.64     16.35 o 
   4   3  18       23.67        8.65      8.90 o 
 -12   4  18        0.64        0.27      5.29 o 
 -11   4  18        1.25       -3.05      4.53 o 
 -10   4  18       46.58       31.74      5.39 o 
  -9   4  18      186.41      201.32      9.93 o 
  -8   4  18       87.41       94.18      7.84 o 
  -7   4  18      481.94      571.52     15.92 o 
  -6   4  18      162.75      220.87     13.69 o 
  -5   4  18      106.48       78.97     15.44 o 
  -4   4  18       87.51       79.35      6.19 o 
  -3   4  18       21.05       26.62      4.82 o 
  -2   4  18       58.42       61.02     14.69 o 
  -1   4  18        0.09       -1.51      5.03 o 
   0   4  18        7.26       -9.72      4.86 o 
   1   4  18        6.47       -7.37      5.63 o 
   2   4  18       19.73        7.37      6.54 o 
   3   4  18       37.30       48.70      8.61 o 
 -12   5  18      216.07      245.88     29.32 o 
 -11   5  18      261.99      293.45     17.29 o 
 -10   5  18        3.67        1.35      6.21 o 
  -9   5  18       43.83       39.37      8.44 o 
  -8   5  18        3.96       19.18      6.85 o 
  -7   5  18        9.07       10.20      6.19 o 
  -6   5  18      158.28      119.61     12.03 o 
  -5   5  18       24.60       36.59     11.02 o 
  -4   5  18      410.34      390.45     24.96 o 
  -3   5  18       77.76       81.51     17.25 o 
  -2   5  18      133.22      139.32     17.19 o 
  -1   5  18      149.25      149.96     18.31 o 
   0   5  18       27.84       25.11     11.02 o 
   1   5  18       51.27       51.53      7.27 o 
   2   5  18       78.70       69.94     10.58 o 
 -10   6  18       76.91      100.33     10.66 o 
  -9   6  18        0.07       -1.50      8.52 o 
  -8   6  18        5.13        4.89      9.20 o 
  -7   6  18       24.92       29.06     16.91 o 
  -6   6  18      214.38      204.48     18.58 o 
  -5   6  18      100.51       64.12     10.36 o 
  -4   6  18       64.32       40.92     12.47 o 
  -3   6  18       11.58        4.15     10.25 o 
  -2   6  18      223.87      230.24     24.34 o 
  -1   6  18       30.85       27.91     12.35 o 
   0   6  18       52.01       37.10     22.74 o 
   1   6  18       20.38        7.14     12.34 o 
  -9   7  18      251.49      319.95     22.38 o 
  -8   7  18       28.00       20.04     10.37 o 
  -7   7  18       88.65       64.26     23.10 o 
  -6   7  18       96.25      116.39     23.10 o 
  -5   7  18       47.36       36.29      9.69 o 
  -4   7  18       33.26       25.76      9.18 o 
  -3   7  18       69.79       76.45     16.62 o 
  -2   7  18       36.37       46.04     13.28 o 
  -1   7  18        2.20      -10.94      8.72 o 
 -13   1  19       36.33       22.82      5.87 o 
 -12   1  19       40.14       23.11      4.81 o 
 -11   1  19        4.02        6.31      4.10 o 
 -10   1  19       54.29       67.89      5.73 o 
  -9   1  19      518.74      516.14     12.69 o 
  -8   1  19      301.36      289.23     10.13 o 
  -7   1  19      635.15      657.59     16.29 o 
  -6   1  19       98.78      113.01      7.83 o 
  -5   1  19      214.03      208.98     10.46 o 
  -4   1  19      153.83      174.01      9.84 o 
  -3   1  19     2279.94     2248.02     50.24 o 
  -2   1  19      648.11      597.96     18.54 o 
  -1   1  19      137.75      155.25      9.76 o 
   0   1  19      345.21      332.56     13.79 o 
   1   1  19      111.36      109.66     11.91 o 
   2   1  19       28.18       24.03      7.24 o 
   3   1  19        3.73       -6.87      5.24 o 
 -13   2  19      151.93      159.40      9.82 o 
 -12   2  19       53.96       79.54      8.41 o 
 -11   2  19       67.04       85.22     12.74 o 
 -10   2  19       50.66       50.54      5.67 o 
  -9   2  19      415.36      407.12     10.90 o 
  -8   2  19      109.50      105.71      8.24 o 
  -7   2  19      313.49      269.57      9.72 o 
  -6   2  19       55.30       40.14      4.84 o 
  -5   2  19      809.05      764.63     18.17 o 
  -4   2  19       87.09      114.51      8.73 o 
  -3   2  19       54.73       61.63      5.60 o 
  -2   2  19        8.23        1.52      3.90 o 
  -1   2  19       34.78       12.75      5.17 o 
   0   2  19      253.53      233.26     11.68 o 
   1   2  19      112.65       68.19      7.71 o 
   2   2  19       72.21       53.59      7.29 o 
   3   2  19       35.80       41.73      7.07 o 
 -12   3  19        0.38        1.38      5.54 o 
 -11   3  19        0.73       -1.15      5.35 o 
 -10   3  19       14.89        3.04      5.19 o 
  -9   3  19      173.33      151.81     10.96 o 
  -8   3  19      759.79      779.11     31.46 o 
  -7   3  19       26.31       17.59      4.09 o 
  -6   3  19      125.89      159.18      7.48 o 
  -5   3  19        5.68        7.79      3.71 o 
  -4   3  19       75.95       90.17      6.24 o 
  -3   3  19        6.65        9.38      4.83 o 
  -2   3  19       28.00       25.57      7.81 o 
  -1   3  19       44.37       43.00      6.30 o 
   0   3  19       37.94       50.48      6.71 o 
   1   3  19       20.41       21.74      5.80 o 
   2   3  19       59.37       38.24      8.28 o 
 -12   4  19       81.76       96.42      8.88 o 
 -11   4  19      188.68      200.30     10.53 o 
 -10   4  19      170.62      182.88      9.91 o 
  -9   4  19        0.37        8.04      4.48 o 
  -8   4  19       73.23       62.60      8.50 o 
  -7   4  19       31.67       52.66     14.44 o 
  -6   4  19      473.72      443.84     18.99 o 
  -5   4  19       63.18       56.51      5.45 o 
  -4   4  19        4.34       -2.33      3.88 o 
  -3   4  19       50.82       53.73      6.06 o 
  -2   4  19       20.21       11.98      5.81 o 
  -1   4  19      138.63      128.17     10.26 o 
   0   4  19       66.71       47.71     11.25 o 
   1   4  19       81.29       48.61      8.70 o 
   2   4  19       31.23       52.96     12.02 o 
 -11   5  19      288.88      316.95     16.45 o 
 -10   5  19       37.02       17.90     11.75 o 
  -9   5  19      127.21      142.66     12.13 o 
  -8   5  19      484.32      418.31     18.27 o 
  -7   5  19      105.90       61.86      8.61 o 
  -6   5  19       60.85       56.12      9.99 o 
  -5   5  19        9.45       12.04     10.19 o 
  -4   5  19       76.37       34.94     12.08 o 
  -3   5  19       54.99       23.06     14.36 o 
  -2   5  19       33.04       11.08     10.55 o 
  -1   5  19       12.47       -9.06      9.78 o 
   0   5  19        1.06       -8.23     11.74 o 
   1   5  19        0.03        1.00      5.84 o 
  -9   6  19       16.65       18.53     10.75 o 
  -8   6  19        1.81        1.57      8.87 o 
  -7   6  19      182.36      164.84     17.43 o 
  -6   6  19      231.17      220.63     19.79 o 
  -5   6  19       18.07       10.83      7.94 o 
  -4   6  19       58.85       69.76     14.29 o 
  -3   6  19        9.38        0.02      8.91 o 
  -2   6  19       14.65        6.32     10.20 o 
  -1   6  19        7.50        8.02     12.06 o 
  -7   7  19      145.46      147.65     17.63 o 
  -6   7  19       66.75       87.24     19.75 o 
  -5   7  19       54.70       56.49     12.01 o 
  -4   7  19      227.64      251.59     18.65 o 
  -3   7  19      152.97      161.99     20.01 o 
 -13   0  20      329.91      367.83     18.00 o 
 -12   0  20      397.78      362.82     15.02 o 
 -11   0  20        8.78        1.86      5.32 o 
 -10   0  20      188.06      210.69     12.63 o 
  -9   0  20       10.25       14.13      6.83 o 
  -8   0  20       32.48       27.02      7.14 o 
  -7   0  20       42.93       43.27      8.42 o 
  -6   0  20      323.47      404.13     36.08 o 
  -5   0  20       99.79      110.87     11.74 o 
  -4   0  20     1346.61     1444.40     49.33 o 
  -3   0  20      306.60      276.37     28.28 o 
  -2   0  20      928.40      836.79     33.12 o 
  -1   0  20       62.90       49.42     27.20 o 
   0   0  20       25.01        6.70     14.22 o 
   1   0  20      197.75      291.46     26.43 o 
   2   0  20       26.13       71.66     18.51 o 
 -12   1  20       42.77       34.97      5.15 o 
 -11   1  20        5.41        3.20      4.53 o 
 -10   1  20        3.76       -0.90      3.83 o 
  -9   1  20       84.78       72.46      5.51 o 
  -8   1  20       63.35       61.71      6.53 o 
  -7   1  20       40.56       19.44      4.48 o 
  -6   1  20        4.05        4.53      4.56 o 
  -5   1  20      156.00      136.81     10.55 o 
  -4   1  20       52.49       65.94      7.88 o 
  -3   1  20      257.22      255.20     12.02 o 
  -2   1  20      164.62      147.07     16.79 o 
  -1   1  20        6.06        4.52      5.18 o 
   0   1  20      107.06      127.33      9.67 o 
   1   1  20       24.27        6.89      5.81 o 
   2   1  20      239.06      251.03     13.17 o 
 -12   2  20      284.12      318.97     14.48 o 
 -11   2  20       75.51       76.27      8.09 o 
 -10   2  20        1.11        4.68      4.33 o 
  -9   2  20       46.85       43.07      6.35 o 
  -8   2  20       15.19       26.00      4.62 o 
  -7   2  20       62.56       77.12      6.02 o 
  -6   2  20      190.86      200.12      8.82 o 
  -5   2  20      786.09      792.13     18.86 o 
  -4   2  20        6.73       15.49      4.37 o 
  -3   2  20       45.30       44.56      5.17 o 
  -2   2  20       31.12       36.73      5.04 o 
  -1   2  20       11.47        7.25      4.22 o 
   0   2  20       26.07       39.93      6.39 o 
   1   2  20        9.76        4.48      5.31 o 
   2   2  20       13.66       23.79      6.41 o 
 -12   3  20        4.68       -2.96      6.87 o 
 -11   3  20       18.63       16.15      6.14 o 
 -10   3  20       93.39       95.47      7.87 o 
  -9   3  20      381.63      423.98     11.84 o 
  -8   3  20      796.12      778.82     17.90 o 
  -7   3  20       17.07       13.76      4.08 o 
  -6   3  20      217.94      227.84     10.70 o 
  -5   3  20      225.82      185.19      8.23 o 
  -4   3  20       48.90       47.63      4.99 o 
  -3   3  20      238.46      204.42     10.75 o 
  -2   3  20       53.79       32.34      6.12 o 
  -1   3  20        3.90        1.40      5.00 o 
   0   3  20       16.52        4.71      5.36 o 
   1   3  20       98.79       60.58      7.52 o 
 -11   4  20        1.44        3.74      5.43 o 
 -10   4  20       19.78       30.12      5.45 o 
  -9   4  20       36.94       35.57      5.45 o 
  -8   4  20        0.00        6.06      4.00 o 
  -7   4  20       11.51        7.77      6.16 o 
  -6   4  20        6.08       15.10     10.06 o 
  -5   4  20       88.00      102.11      7.61 o 
  -4   4  20      128.42      161.88      9.15 o 
  -3   4  20       19.24        8.46      5.73 o 
  -2   4  20       23.23       29.19      6.78 o 
  -1   4  20       51.21       26.65      7.72 o 
   0   4  20       19.26       -0.45      5.85 o 
 -10   5  20       75.55      106.34     11.40 o 
  -9   5  20      537.09      589.26     22.64 o 
  -8   5  20      400.71      471.03     19.96 o 
  -7   5  20       12.49        3.55      7.82 o 
  -6   5  20       40.56       42.94     11.07 o 
  -5   5  20      224.90      265.50     22.84 o 
  -4   5  20      121.55      123.97     17.09 o 
  -3   5  20       10.07        7.19     11.27 o 
  -2   5  20        0.03       -3.32     10.20 o 
  -1   5  20       12.33       -8.53      9.62 o 
  -8   6  20        1.42       20.79     10.70 o 
  -7   6  20      110.73       98.46     19.54 o 
  -6   6  20      107.46       92.15     14.56 o 
  -5   6  20       18.99       35.06     10.07 o 
  -4   6  20        1.39       11.00     13.40 o 
  -3   6  20        0.02       -1.95     10.75 o 
 -12   1  21      112.88      111.88      8.84 o 
 -11   1  21      154.92      153.74      8.78 o 
 -10   1  21      111.28      108.29      7.06 o 
  -9   1  21       43.79       56.56      5.60 o 
  -8   1  21       78.99       74.58      6.33 o 
  -7   1  21       70.59       58.68      5.83 o 
  -6   1  21        3.74       -2.83      4.39 o 
  -5   1  21       88.97       80.31      7.46 o 
  -4   1  21      356.46      321.07     13.08 o 
  -3   1  21       86.59       81.79      7.82 o 
  -2   1  21       29.22       50.27      7.10 o 
  -1   1  21       90.19      137.14      9.94 o 
   0   1  21       45.15       36.22      7.15 o 
   1   1  21       50.05       38.16      7.11 o 
 -11   2  21       68.39       58.28      6.97 o 
 -10   2  21        5.64        5.30      4.56 o 
  -9   2  21       48.45       51.51      5.63 o 
  -8   2  21        0.51        1.80      4.28 o 
  -7   2  21        9.33        6.50      4.22 o 
  -6   2  21       50.68       35.80      5.04 o 
  -5   2  21        2.89        5.74      4.25 o 
  -4   2  21        2.92        6.85      6.03 o 
  -3   2  21        4.28        7.25      4.25 o 
  -2   2  21        0.46       -9.55      4.78 o 
  -1   2  21        2.20        1.05      4.13 o 
   0   2  21        1.85       -6.59      5.00 o 
 -11   3  21      107.32      122.51      9.86 o 
 -10   3  21       23.25       50.16      9.25 o 
  -9   3  21      109.76      152.09      9.39 o 
  -8   3  21       27.75       32.60      4.64 o 
  -7   3  21       69.74       79.47      5.93 o 
  -6   3  21      213.63      258.22      9.63 o 
  -5   3  21       78.86       93.31      6.09 o 
  -4   3  21       95.09       99.61      8.06 o 
  -3   3  21       36.01       40.21      6.26 o 
  -2   3  21       22.12       22.16      5.92 o 
  -1   3  21       21.20       37.55      6.54 o 
   0   3  21       25.39       34.69      6.58 o 
 -10   4  21       40.79       37.59      5.95 o 
  -9   4  21       49.28       45.33      5.69 o 
  -8   4  21       45.72       34.92      8.03 o 
  -7   4  21      111.08      104.55     11.33 o 
  -6   4  21      127.90      115.02     11.36 o 
  -5   4  21       49.30       33.21      5.34 o 
  -4   4  21       33.05       67.12      6.61 o 
  -3   4  21       52.16       56.89      6.49 o 
  -2   4  21      103.57       78.83      9.02 o 
  -1   4  21      140.92      115.46     14.09 o 
  -8   5  21       17.78        9.01      7.04 o 
  -7   5  21        0.17       -0.57      6.30 o 
  -6   5  21       53.67       89.62     19.77 o 
  -5   5  21        0.02       -7.04      9.72 o 
  -4   5  21        6.50      -10.61      9.47 o 
  -3   5  21       34.15       20.04     12.16 o 
 -11   0  22       83.14       68.37      8.33 o 
 -10   0  22       66.21       43.17      7.25 o 
  -9   0  22       88.33       73.16     12.26 o 
  -8   0  22       47.32       37.75      8.45 o 
  -7   0  22       17.11       -4.28      6.42 o 
  -6   0  22      148.28      173.35     14.78 o 
  -5   0  22      578.68      578.27     53.88 o 
  -4   0  22      263.41      318.60     19.51 o 
  -3   0  22      354.09      412.92     22.16 o 
  -2   0  22      169.40      109.91     13.01 o 
  -1   0  22       57.24       29.94      9.47 o 
 -11   1  22        3.09       -6.08      4.41 o 
 -10   1  22       87.54       70.41      6.15 o 
  -9   1  22       81.00       65.92      6.92 o 
  -8   1  22      112.86      111.58      7.33 o 
  -7   1  22        2.88       -3.73      4.15 o 
  -6   1  22       23.52       14.70      5.50 o 
  -5   1  22       25.26       10.70      5.64 o 
  -4   1  22        7.19       -0.25      4.95 o 
  -3   1  22       14.70       25.91      6.26 o 
  -2   1  22      136.64      103.69      9.05 o 
  -1   1  22        4.02        9.16      7.29 o 
 -10   2  22       20.15       47.89      6.03 o 
  -9   2  22      135.91      176.71      8.68 o 
  -8   2  22      211.03      210.55     10.03 o 
  -7   2  22       50.84       53.59      5.73 o 
  -6   2  22       19.13       15.25      4.61 o 
  -5   2  22       26.36       51.36      5.75 o 
  -4   2  22       16.56        9.87      4.85 o 
  -3   2  22       14.09        6.64      5.05 o 
  -2   2  22        5.59        2.32      4.14 o 
  -1   2  22       71.36       54.13     10.76 o 
  -9   3  22      238.02      208.44     11.19 o 
  -8   3  22       48.06       46.05      5.16 o 
  -7   3  22       77.33       99.42      6.82 o 
  -6   3  22       73.80       79.94      5.96 o 
  -5   3  22       47.12       20.93      7.72 o 
  -4   3  22        0.53        7.98      8.30 o 
  -3   3  22      192.99      163.17     10.36 o 
  -2   3  22       11.00       18.94      6.19 o 
  -8   4  22      110.81      106.63     13.44 o 
  -7   4  22        4.11        4.87      6.72 o 
  -6   4  22       95.52       51.01      9.57 o 
  -5   4  22       33.81       19.83     10.78 o 
  -4   4  22        5.77        1.29      4.96 o 
  -9   1  23        0.07        5.39      4.85 o 
  -8   1  23        0.20       -3.45      4.56 o 
  -7   1  23       42.68       39.22      5.68 o 
  -6   1  23      239.42      254.59     10.71 o 
  -5   1  23      324.09      284.93     13.10 o 
  -4   1  23       47.07       10.58      5.71 o 
  -3   1  23       12.86       32.93      6.74 o 
  -8   2  23      511.60      518.37     17.79 o 
  -7   2  23      234.33      216.70      9.64 o 
  -6   2  23       24.72        4.71      5.30 o 
  -5   2  23        0.21        3.58      4.56 o 
  -4   2  23       22.86       25.98      5.28 o 
                                                 
